# Supplementary material for: One particular Anaplasma phagocytophilum ecotype infects cattle in the Camargue, France
Source: Parasit Vectors. 2017 Aug 2;10:371. doi: 10.1186/s13071-017-2305-3 (PMC5540577; doi:10.1186/s13071-017-2305-3)
Supplement: Supplementary file 1 — Characteristics and qPCR results for the samples used in this study. (XLSX 67 kb) [file 13071_2017_2305_MOESM1_ESM.xlsx]

## Sheet: Cows
Samples	Geographical orgins (town)	Date of sampling	real-time PCR gapdh results			real-time PCR msp2 results
			Duplicate 1	Duplicate 2	Conclusion	Duplicate 1	Duplicate 2	Conclusion
Cow 1	Hérault	29th January 2015	positive	positive	positive	negative	negative	negative
Cow 2	Hérault	29th January 2015	positive	positive	positive	negative	negative	negative
Cow 3	Hérault	29th January 2015	positive	positive	positive	negative	negative	negative
Cow 4	Hérault	29th January 2015	positive	positive	positive	negative	negative	negative
Cow 5	Hérault	29th January 2015	positive	positive	positive	negative	negative	negative
Cow 6	Hérault	29th January 2015	positive	positive	positive	negative	negative	negative
Cow 7	Hérault	29th January 2015	positive	positive	positive	negative	negative	negative
Cow 8	Hérault	29th January 2015	positive	positive	positive	negative	negative	negative
Cow 9	Hérault	29th January 2015	positive	positive	positive	negative	negative	negative
Cow 10	Hérault	29th January 2015	positive	positive	positive	negative	negative	negative
Cow 11	Hérault	29th January 2015	positive	positive	positive	negative	negative	negative
Cow 12	Hérault	29th January 2015	positive	positive	positive	negative	negative	negative
Cow 13	Hérault	29th January 2015	positive	positive	positive	negative	negative	negative
Cow 14	Hérault	29th January 2015	positive	positive	positive	negative	negative	negative
Cow 15	Hérault	29th January 2015	positive	positive	positive	negative	negative	negative
Cow 16	Hérault	29th January 2015	positive	positive	positive	negative	negative	negative
Cow 17	Hérault	29th January 2015	positive	positive	positive	negative	negative	negative
Cow 18	Hérault	29th January 2015	positive	positive	positive	negative	negative	negative
Cow 19	Hérault	29th January 2015	positive	positive	positive	negative	negative	negative
Cow 20	Hérault	29th January 2015	positive	positive	positive	negative	negative	negative
Cow 21	Hérault	29th January 2015	positive	positive	positive	negative	negative	negative
Cow 22	Hérault	29th January 2015	positive	positive	positive	negative	negative	negative
Cow 23	Hérault	29th January 2015	positive	positive	positive	negative	negative	negative
Cow 24	Hérault	29th January 2015	positive	positive	positive	negative	negative	negative
Cow 25	Hérault	29th January 2015	positive	positive	positive	negative	negative	negative
Cow 26	Hérault	29th January 2015	positive	positive	positive	negative	negative	negative
Cow 27	Hérault	29th January 2015	positive	positive	positive	negative	negative	negative
Cow 28	Hérault	29th January 2015	positive	positive	positive	negative	negative	negative
Cow 29	Hérault	29th January 2015	positive	positive	positive	negative	negative	negative
Cow 30	Hérault	29th January 2015	positive	positive	positive	negative	negative	negative
Cow 31	Hérault	29th January 2015	positive	positive	positive	negative	negative	negative
Cow 32	Hérault	29th January 2015	positive	positive	positive	negative	negative	negative
Cow 33	Hérault	29th January 2015	positive	positive	positive	negative	negative	negative
Cow 34	Hérault	29th January 2015	positive	positive	positive	negative	negative	negative
Cow 35	Hérault	29th January 2015	positive	positive	positive	negative	negative	negative
Cow 36	Hérault	29th January 2015	positive	positive	positive	negative	negative	negative
Cow 37	Hérault	29th January 2015	positive	positive	positive	negative	negative	negative
Cow 38	Hérault	29th January 2015	positive	positive	positive	negative	negative	negative
Cow 39	Hérault	29th January 2015	positive	positive	positive	negative	negative	negative
Cow 40	Hérault	29th January 2015	positive	positive	positive	negative	negative	negative
Cow 41	Hérault	29th January 2015	positive	positive	positive	positive (ct: 33.7)	positive (ct: 35)	positif
Cow 42	Hérault	29th January 2015	positive	positive	positive	negative	negative	negative
Cow 43	Hérault	29th January 2015	positive	positive	positive	negative	negative	negative
Cow 44	Hérault	29th January 2015	positive	positive	positive	negative	negative	negative
Cow 45	Hérault	29th January 2015	positive	positive	positive	negative	negative	negative
Cow 46	Hérault	29th January 2015	positive	positive	positive	negative	negative	negative
Cow 47	Hérault	29th January 2015	positive	positive	positive	negative	negative	negative
Cow 48	Hérault	29th January 2015	positive	positive	positive	negative	negative	negative
Cow 49	Hérault	29th January 2015	positive	positive	positive	negative	negative	negative
Cow 50	Hérault	11th September 2013	positive	positive	positive	negative	negative	negative
Cow 51	Hérault	11th September 2013	positive	positive	positive	negative	negative	negative
Cow 52	Hérault	11th September 2013	positive	positive	positive	negative	negative	negative
Cow 53	Hérault	11th September 2013	positive	positive	positive	negative	negative	negative
Cow 54	Hérault	11th September 2013	positive	positive	positive	negative	negative	negative
Cow 55	Hérault	11th September 2013	positive	positive	positive	negative	negative	negative
Cow 56	Hérault	11th September 2013	positive	positive	positive	negative	negative	negative
Cow 57	Hérault	11th September 2013	positive	positive	positive	negative	negative	negative
Cow 58	Hérault	11th September 2013	positive	positive	positive	negative	negative	negative
Cow 59	Hérault	11th September 2013	positive	positive	positive	negative	negative	negative
Cow 60	Hérault	11th September 2013	positive	positive	positive	negative	negative	negative
Cow 61	Hérault	11th September 2013	positive	positive	positive	negative	negative	negative
Cow 62	Hérault	11th September 2013	positive	positive	positive	negative	negative	negative
Cow 63	Hérault	11th September 2013	positive	positive	positive	negative	negative	negative
Cow 64	Hérault	11th September 2013	positive	positive	positive	negative	negative	negative
Cow 65	Hérault	11th September 2013	positive	positive	positive	negative	negative	negative
Cow 66	Hérault	11th September 2013	positive	positive	positive	negative	negative	negative
Cow 67	Hérault	11th September 2013	positive	positive	positive	negative	negative	negative
Cow 68	Hérault	11th September 2013	positive	positive	positive	negative	negative	negative
Cow 69	Hérault	11th September 2013	positive	positive	positive	negative	negative	negative
Cow 70	Hérault	11th September 2013	positive	positive	positive	negative	negative	negative
Cow 71	Hérault	11th September 2013	positive	positive	positive	positive (ct: 36.1)	positive (ct: 35.7)	positif
Cow 72	Hérault	11th September 2013	positive	positive	positive	negative	negative	negative
Cow 73	Hérault	11th September 2013	positive	positive	positive	negative	negative	negative
Cow 74	Hérault	11th September 2013	positive	positive	positive	negative	negative	negative
Cow 75	Hérault	11th September 2013	positive	positive	positive	negative	negative	negative
Cow 76	Hérault	11th September 2013	positive	positive	positive	negative	negative	negative
Cow 77	Hérault	11th September 2013	positive	positive	positive	negative	negative	negative
Cow 78	Hérault	11th September 2013	positive	positive	positive	negative	negative	negative
Cow 79	Hérault	11th September 2013	positive	positive	positive	negative	negative	negative
Cow 80	Hérault	11th September 2013	positive	positive	positive	negative	negative	negative
Cow 81	Hérault	11th September 2013	positive	positive	positive	positive (ct: 40)	positive (ct: 37.1)	positif
Cow 82	Hérault	11th September 2013	positive	positive	positive	negative	negative	negative
Cow 83	Hérault	11th September 2013	positive	positive	positive	negative	negative	negative
Cow 84	Hérault	11th September 2013	positive	positive	positive	positive (ct: 39.1)	positive (ct: 38.2)	positif
Cow 85	Hérault	11th September 2013	positive	positive	positive	negative	negative	negative
Cow 86	Hérault	11th September 2013	positive	positive	positive	negative	negative	negative
Cow 87	Hérault	11th September 2013	positive	positive	positive	negative	negative	negative
Cow 88	Hérault	11th September 2013	positive	positive	positive	negative	negative	negative
Cow 89	Hérault	11th September 2013	positive	positive	positive	negative	negative	negative
Cow 90	Hérault	11th September 2013	positive	positive	positive	negative	negative	negative
Cow 91	Hérault	11th September 2013	positive	positive	positive	negative	negative	negative
Cow 92	Hérault	11th September 2013	positive	positive	positive	negative	negative	negative
Cow 93	Hérault	11th September 2013	positive	positive	positive	negative	negative	negative
Cow 94	Hérault	11th September 2013	positive	positive	positive	negative	negative	negative
Cow 95	Hérault	11th September 2013	positive	positive	positive	negative	negative	negative
Cow 96	Hérault	11th September 2013	positive	positive	positive	negative	negative	negative
Cow 97	Hérault	11th September 2013	positive	positive	positive	negative	negative	negative
Cow 98	Hérault	11th September 2013	positive	positive	positive	negative	negative	negative
Cow 99	Hérault	11th September 2013	positive	positive	positive	negative	negative	negative
Cow 100	Hérault	11th September 2013	positive	positive	positive	negative	negative	negative
Cow 101	Hérault	11th September 2013	positive	positive	positive	negative	negative	negative
Cow 102	Hérault	11th September 2013	positive	positive	positive	negative	negative	negative
Cow 103	Hérault	11th September 2013	positive	positive	positive	negative	negative	negative
Cow 104	Hérault	11th September 2013	positive	positive	positive	negative	negative	negative
Cow 105	Hérault	11th September 2013	positive	positive	positive	negative	negative	negative
Cow 106	Hérault	11th September 2013	positive	positive	positive	negative	negative	negative
Cow 107	Hérault	11th September 2013	positive	positive	positive	positive (ct: 33.4)	positive (ct: 33.7)	positif
Cow 108	Hérault	11th September 2013	positive	positive	positive	negative	negative	negative
Cow 109	Hérault	11th September 2013	positive	positive	positive	negative	negative	negative
Cow 110	Hérault	11th September 2013	positive	positive	positive	positive (ct: 34.9)	positive (ct: 36.6)	positif
Cow 111	Hérault	11th September 2013	positive	positive	positive	negative	negative	negative
Cow 112	Hérault	11th September 2013	positive	positive	positive	negative	negative	negative
Cow 113	Hérault	11th September 2013	positive	positive	positive	negative	negative	negative
Cow 114	Hérault	11th September 2013	positive	positive	positive	negative	negative	negative
Cow 115	Hérault	11th September 2013	positive	positive	positive	negative	negative	negative
Cow 116	Hérault	11th September 2013	positive	positive	positive	negative	negative	negative
Cow 117	Hérault	11th September 2013	positive	positive	positive	negative	negative	negative
Cow 118	Hérault	11th September 2013	positive	positive	positive	negative	negative	negative
Cow 119	Hérault	11th September 2013	positive	positive	positive	negative	negative	negative
Cow 120	Hérault	11th September 2013	positive	positive	positive	negative	negative	negative
Cow 121	Hérault	11th September 2013	positive	positive	positive	negative	negative	negative
Cow 122	Hérault	11th September 2013	positive	positive	positive	negative	negative	negative
Cow 123	Hérault	11th September 2013	positive	positive	positive	negative	negative	negative
Cow 124	Hérault	11th September 2013	positive	positive	positive	negative	negative	negative
Cow 125	Hérault	11th September 2013	positive	positive	positive	negative	negative	negative
Cow 126	Hérault	11th September 2013	positive	positive	positive	negative	negative	negative
Cow 127	Hérault	11th September 2013	positive	positive	positive	negative	negative	negative
Cow 128	Hérault	11th September 2013	positive	positive	positive	negative	negative	negative
Cow 129	Hérault	11th September 2013	positive	positive	positive	negative	negative	negative
Cow 130	Hérault	11th September 2013	positive	positive	positive	negative	negative	negative
Cow 131	Hérault	11th September 2013	positive	positive	positive	negative	negative	negative
Cow 132	Hérault	11th September 2013	positive	positive	positive	negative	negative	negative
Cow 133	Hérault	11th September 2013	positive	positive	positive	negative	negative	negative
Cow 134	Hérault	01st October 2013	positive	positive	positive	negative	negative	negative
Cow 135	Hérault	01st October 2013	positive	positive	positive	negative	negative	negative
Cow 136	Hérault	01st October 2013	positive	positive	positive	negative	negative	negative
Cow 137	Hérault	01st October 2013	negative	negative	negative	not tested
Cow 138	Hérault	01st October 2013	positive	positive	positive	negative	negative	negative
Cow 139	Hérault	01st October 2013	positive	positive	positive	negative	negative	negative
Cow 140	Hérault	01st October 2013	positive	positive	positive	negative	negative	negative
Cow 141	Hérault	01st October 2013	positive	positive	positive	negative	negative	negative
Cow 142	Hérault	01st October 2013	positive	positive	positive	negative	negative	negative
Cow 143	Hérault	01st October 2013	positive	positive	positive	negative	negative	negative
Cow 144	Hérault	01st October 2013	positive	positive	positive	negative	negative	negative
Cow 145	Hérault	01st October 2013	positive	positive	positive	negative	negative	negative
Cow 146	Hérault	01st October 2013	positive	positive	positive	negative	negative	negative
Cow 147	Hérault	01st October 2013	negative	negative	negative	not tested
Cow 148	Hérault	01st October 2013	positive	positive	positive	negative	negative	negative
Cow 149	Hérault	01st October 2013	positive	positive	positive	negative	negative	negative
Cow 150	Hérault	01st October 2013	positive	positive	positive	negative	negative	negative
Cow 151	Hérault	01st October 2013	positive	positive	positive	negative	negative	negative
Cow 152	Hérault	01st October 2013	positive	positive	positive	negative	negative	negative
Cow 153	Hérault	01st October 2013	positive	positive	positive	negative	negative	negative
Cow 154	Hérault	01st October 2013	positive	positive	positive	negative	negative	negative
Cow 155	Hérault	01st October 2013	positive	positive	positive	negative	negative	negative
Cow 156	Hérault	01st October 2013	positive	positive	positive	negative	negative	negative
Cow 157	Hérault	01st October 2013	positive	positive	positive	negative	negative	negative
Cow 158	Hérault	01st October 2013	positive	positive	positive	negative	negative	negative
Cow 159	Hérault	01st October 2013	positive	positive	positive	negative	negative	negative
Cow 160	Hérault	01st October 2013	positive	positive	positive	negative	negative	negative
Cow 161	Hérault	01st October 2013	positive	positive	positive	negative	negative	negative
Cow 162	Hérault	01st October 2013	positive	positive	positive	negative	negative	negative
Cow 163	Hérault	01st October 2013	positive	positive	positive	negative	negative	negative
Cow 164	Hérault	01st October 2013	positive	positive	positive	negative	negative	negative
Cow 165	Hérault	01st October 2013	positive	positive	positive	negative	negative	negative
Cow 166	Hérault	01st October 2013	positive	positive	positive	negative	negative	negative
Cow 167	Hérault	01st October 2013	positive	positive	positive	negative	negative	negative
Cow 168	Hérault	01st October 2013	positive	positive	positive	negative	negative	negative
Cow 169	Hérault	01st October 2013	positive	positive	positive	negative	negative	negative
Cow 170	Hérault	01st October 2013	positive	positive	positive	negative	negative	negative
Cow 171	Hérault	01st October 2013	positive	positive	positive	negative	negative	negative
Cow 172	Hérault	01st October 2013	positive	positive	positive	negative	negative	negative
Cow 173	Hérault	15th October 2013	positive	positive	positive	negative	negative	negative
Cow 174	Hérault	15th October 2013	positive	positive	positive	negative	negative	negative
Cow 175	Hérault	15th October 2013	positive	positive	positive	negative	negative	negative
Cow 176	Hérault	15th October 2013	positive	positive	positive	negative	negative	negative
Cow 177	Hérault	15th October 2013	positive	positive	positive	negative	negative	negative
Cow 178	Hérault	15th October 2013	positive	positive	positive	negative	negative	negative
Cow 179	Hérault	15th October 2013	positive	positive	positive	negative	negative	negative
Cow 180	Hérault	15th October 2013	positive	positive	positive	negative	negative	negative
Cow 181	Hérault	15th October 2013	positive	positive	positive	negative	negative	negative
Cow 182	Hérault	15th October 2013	positive	positive	positive	negative	negative	negative
Cow 183	Hérault	15th October 2013	positive	positive	positive	negative	negative	negative
Cow 184	Hérault	15th October 2013	positive	positive	positive	negative	negative	negative
Cow 185	Hérault	15th October 2013	positive	positive	positive	negative	negative	negative
Cow 186	Hérault	15th October 2013	positive	positive	positive	negative	negative	negative
Cow 187	Hérault	15th October 2013	positive	positive	positive	negative	negative	negative
Cow 188	Hérault	15th October 2013	positive	positive	positive	negative	negative	negative
Cow 189	Hérault	15th October 2013	positive	positive	positive	negative	negative	negative
Cow 190	Hérault	15th October 2013	positive	positive	positive	negative	negative	negative
Cow 191	Hérault	15th October 2013	positive	positive	positive	negative	negative	negative
Cow 192	Hérault	15th October 2013	positive	positive	positive	negative	negative	negative
Cow 193	Hérault	15th October 2013	positive	positive	positive	negative	negative	negative
Cow 194	Hérault	15th October 2013	positive	positive	positive	negative	negative	negative
Cow 195	Hérault	15th October 2013	positive	positive	positive	negative	negative	negative
Cow 196	Hérault	15th October 2013	positive	positive	positive	negative	negative	negative
Cow 197	Hérault	15th October 2013	positive	positive	positive	negative	negative	negative
Cow 198	Hérault	15th October 2013	positive	positive	positive	negative	negative	negative
Cow 199	Hérault	15th October 2013	positive	positive	positive	negative	negative	negative
Cow 200	Hérault	15th October 2013	positive	positive	positive	negative	negative	negative
Cow 201	Hérault	15th October 2013	positive	positive	positive	negative	negative	negative
Cow 202	Hérault	15th October 2013	positive	positive	positive	negative	negative	negative
Cow 203	Hérault	15th October 2013	positive	positive	positive	negative	negative	negative
Cow 204	Hérault	15th October 2013	positive	positive	positive	negative	negative	negative
Cow 205	Hérault	15th October 2013	positive	positive	positive	negative	negative	negative
Cow 206	Hérault	15th October 2013	positive	positive	positive	negative	negative	negative
Cow 207	Hérault	15th October 2013	positive	positive	positive	negative	negative	negative
Cow 208	Hérault	15th October 2013	positive	positive	positive	negative	negative	negative
Cow 209	Hérault	15th October 2013	positive	positive	positive	negative	negative	negative
Cow 210	Hérault	15th October 2013	positive	positive	positive	negative	negative	negative
Cow 211	Hérault	15th October 2013	positive	positive	positive	negative	negative	negative
Cow 212	Hérault	15th October 2013	positive	positive	positive	negative	negative	negative
Cow 213	Hérault	15th October 2013	positive	positive	positive	negative	negative	negative
Cow 214	Hérault	15th October 2013	positive	positive	positive	negative	negative	negative
Cow 215	Hérault	15th October 2013	positive	positive	positive	negative	negative	negative
Cow 216	Hérault	15th October 2013	positive	positive	positive	negative	negative	negative
Cow 217	Hérault	15th October 2013	positive	positive	positive	negative	negative	negative
Cow 218	Hérault	15th October 2013	positive	positive	positive	negative	negative	negative
Cow 219	Hérault	15th October 2013	positive	positive	positive	negative	negative	negative
Cow 220	Hérault	15th October 2013	positive	positive	positive	negative	negative	negative
Cow 221	Hérault	15th October 2013	positive	positive	positive	negative	negative	negative
Cow 222	Hérault	15th October 2013	positive	positive	positive	negative	negative	negative
Cow 223	Hérault	15th October 2013	positive	positive	positive	negative	negative	negative
Cow 224	Hérault	15th October 2013	positive	positive	positive	negative	negative	negative
Cow 225	Hérault	15th October 2013	positive	positive	positive	negative	negative	negative
Cow 226	Hérault	15th October 2013	positive	positive	positive	negative	negative	negative
Cow 227	Hérault	15th October 2013	positive	positive	positive	negative	negative	negative
Cow 228	Hérault	15th October 2013	positive	positive	positive	negative	negative	negative
Cow 229	Hérault	15th October 2013	positive	positive	positive	negative	negative	negative
Cow 230	Hérault	15th October 2013	positive	positive	positive	negative	negative	negative
Cow 231	Hérault	15th October 2013	positive	positive	positive	negative	negative	negative
Cow 232	Hérault	15th October 2013	positive	positive	positive	negative	negative	negative
Cow 233	Hérault	15th October 2013	positive	positive	positive	negative	negative	negative
Cow 234	Hérault	15th October 2013	positive	positive	positive	negative	negative	negative
Cow 235	Hérault	15th October 2013	positive	positive	positive	negative	negative	negative
Cow 236	Hérault	15th October 2013	positive	positive	positive	negative	negative	negative
Cow 237	Hérault	07th October 2013	positive	positive	positive	negative	negative	negative
Cow 238	Hérault	07th October 2013	positive	positive	positive	negative	negative	negative
Cow 239	Hérault	07th October 2013	positive	positive	positive	negative	negative	negative
Cow 240	Hérault	07th October 2013	positive	positive	positive	negative	negative	negative
Cow 241	Hérault	07th October 2013	positive	positive	positive	negative	negative	negative
Cow 242	Hérault	07th October 2013	positive	positive	positive	negative	negative	negative
Cow 243	Hérault	07th October 2013	positive	positive	positive	negative	negative	negative
Cow 244	Hérault	07th October 2013	positive	positive	positive	negative	negative	negative
Cow 245	Hérault	07th October 2013	positive	positive	positive	negative	negative	negative
Cow 246	Hérault	07th October 2013	positive	positive	positive	negative	negative	negative
Cow 247	Hérault	07th October 2013	positive	positive	positive	negative	negative	negative
Cow 248	Hérault	07th October 2013	positive	positive	positive	negative	negative	negative
Cow 249	Hérault	07th October 2013	positive	positive	positive	negative	negative	negative
Cow 250	Hérault	07th October 2013	positive	positive	positive	negative	negative	negative
Cow 251	Hérault	07th October 2013	positive	positive	positive	negative	negative	negative
Cow 252	Hérault	07th October 2013	positive	positive	positive	negative	negative	negative
Cow 253	Hérault	07th October 2013	positive	positive	positive	negative	negative	negative
Cow 254	Hérault	07th October 2013	positive	positive	positive	negative	negative	negative
Cow 255	Hérault	07th October 2013	positive	positive	positive	negative	negative	negative
Cow 256	Hérault	07th October 2013	positive	positive	positive	negative	negative	negative
Cow 257	Hérault	07th October 2013	positive	positive	positive	negative	negative	negative
Cow 258	Hérault	07th October 2013	positive	positive	positive	negative	negative	negative
Cow 259	Hérault	07th October 2013	positive	positive	positive	negative	negative	negative
Cow 260	Hérault	07th October 2013	positive	positive	positive	negative	negative	negative
Cow 261	Hérault	07th October 2013	positive	positive	positive	negative	negative	negative
Cow 262	Hérault	07th October 2013	positive	positive	positive	negative	negative	negative
Cow 263	Hérault	07th October 2013	positive	positive	positive	negative	negative	negative
Cow 264	Hérault	07th October 2013	positive	positive	positive	negative	negative	negative
Cow 265	Hérault	07th October 2013	positive	positive	positive	negative	negative	negative
Cow 266	Hérault	07th October 2013	positive	positive	positive	negative	negative	negative
Cow 267	Hérault	07th October 2013	positive	positive	positive	negative	negative	negative
Cow 268	Vaucluse	07th October 2013	positive	positive	positive	negative	negative	negative
Cow 269	Vaucluse	07th October 2013	positive	positive	positive	negative	negative	negative
Cow 270	Vaucluse	07th October 2013	positive	positive	positive	negative	negative	negative
Cow 271	Vaucluse	07th October 2013	positive	positive	positive	negative	negative	negative
Cow 272	Vaucluse	07th October 2013	positive	positive	positive	negative	negative	negative
Cow 273	Vaucluse	07th October 2013	positive	positive	positive	negative	negative	negative
Cow 274	Vaucluse	07th October 2013	positive	positive	positive	negative	negative	negative
Cow 275	Vaucluse	07th October 2013	positive	positive	positive	negative	negative	negative
Cow 276	Vaucluse	07th October 2013	positive	positive	positive	negative	negative	negative
Cow 277	Vaucluse	07th October 2013	positive	positive	positive	negative	negative	negative
Cow 278	Vaucluse	07th October 2013	positive	positive	positive	negative	negative	negative
Cow 279	Vaucluse	07th October 2013	positive	positive	positive	negative	negative	negative
Cow 280	Vaucluse	07th October 2013	positive	positive	positive	negative	negative	negative
Cow 281	Vaucluse	07th October 2013	positive	positive	positive	negative	negative	negative
Cow 282	Vaucluse	07th October 2013	positive	positive	positive	negative	negative	negative
Cow 283	Vaucluse	07th October 2013	positive	positive	positive	negative	negative	negative
Cow 284	Vaucluse	07th October 2013	positive	positive	positive	negative	negative	negative
Cow 285	Vaucluse	07th October 2013	positive	positive	positive	negative	negative	negative
Cow 286	Vaucluse	07th October 2013	positive	positive	positive	negative	negative	negative
Cow 287	Vaucluse	07th October 2013	positive	positive	positive	negative	negative	negative
Cow 288	Vaucluse	07th October 2013	positive	positive	positive	negative	negative	negative
Cow 289	Vaucluse	07th October 2013	positive	positive	positive	negative	negative	negative
Cow 290	Vaucluse	07th October 2013	positive	positive	positive	negative	negative	negative
Cow 291	Vaucluse	07th October 2013	positive	positive	positive	negative	negative	negative
Cow 292	Vaucluse	07th October 2013	positive	positive	positive	negative	negative	negative
Cow 293	Vaucluse	07th October 2013	positive	positive	positive	negative	negative	negative
Cow 294	Vaucluse	07th October 2013	positive	positive	positive	negative	negative	negative
Cow 295	Vaucluse	07th October 2013	positive	positive	positive	negative	negative	negative
Cow 296	Vaucluse	07th October 2013	positive	positive	positive	negative	negative	negative
Cow 297	Hérault	30th September 2013	positive	positive	positive	negative	negative	negative
Cow 298	Hérault	30th September 2013	positive	positive	positive	negative	negative	negative
Cow 299	Hérault	30th September 2013	positive	positive	positive	negative	negative	negative
Cow 300	Hérault	30th September 2013	positive	positive	positive	negative	negative	negative
Cow 301	Hérault	30th September 2013	positive	positive	positive	negative	negative	negative
Cow 302	Hérault	30th September 2013	positive	positive	positive	negative	negative	negative
Cow 303	Hérault	30th September 2013	positive	positive	positive	negative	negative	negative
Cow 304	Hérault	30th September 2013	positive	positive	positive	negative	negative	negative
Cow 305	Hérault	30th September 2013	positive	positive	positive	negative	negative	negative
Cow 306	Hérault	30th September 2013	positive	positive	positive	negative	negative	negative
Cow 307	Hérault	30th September 2013	positive	positive	positive	negative	negative	negative
Cow 308	Hérault	30th September 2013	positive	positive	positive	negative	negative	negative
Cow 309	Hérault	30th September 2013	positive	positive	positive	negative	negative	negative
Cow 310	Hérault	30th September 2013	positive	positive	positive	negative	negative	negative
Cow 311	Hérault	30th September 2013	positive	positive	positive	negative	negative	negative
Cow 312	Hérault	30th September 2013	positive	positive	positive	negative	negative	negative
Cow 313	Hérault	30th September 2013	positive	positive	positive	negative	negative	negative
Cow 314	Hérault	30th September 2013	positive	positive	positive	negative	negative	negative
Cow 315	Hérault	30th September 2013	positive	positive	positive	negative	negative	negative
Cow 316	Hérault	30th September 2013	positive	positive	positive	negative	negative	negative
Cow 317	Hérault	30th September 2013	positive	positive	positive	negative	negative	negative
Cow 318	Hérault	30th September 2013	positive	positive	positive	negative	negative	negative
Cow 319	Hérault	30th September 2013	positive	positive	positive	negative	negative	negative
Cow 320	Hérault	30th September 2013	positive	positive	positive	negative	negative	negative
Cow 321	Hérault	30th September 2013	positive	positive	positive	negative	negative	negative
Cow 322	Hérault	30th September 2013	positive	positive	positive	negative	negative	negative
Cow 323	Hérault	30th September 2013	positive	positive	positive	negative	negative	negative
Cow 324	Hérault	30th September 2013	positive	positive	positive	negative	negative	negative
Cow 325	Hérault	30th September 2013	positive	positive	positive	negative	negative	negative
Cow 326	Hérault	30th September 2013	positive	positive	positive	negative	negative	negative
Cow 327	Hérault	30th September 2013	positive	positive	positive	negative	negative	negative
Cow 328	Hérault	30th September 2013	positive	positive	positive	negative	negative	negative
Cow 329	Hérault	30th September 2013	positive	positive	positive	negative	negative	negative
Cow 330	Hérault	30th September 2013	positive	positive	positive	negative	negative	negative
Cow 331	Hérault	30th September 2013	positive	positive	positive	negative	negative	negative
Cow 332	Hérault	30th September 2013	positive	positive	positive	negative	negative	negative
Cow 333	Hérault	30th September 2013	positive	positive	positive	negative	negative	negative
Cow 334	Hérault	30th September 2013	positive	positive	positive	negative	negative	negative
Cow 335	Hérault	30th September 2013	positive	positive	positive	negative	negative	negative
Cow 336	Hérault	30th September 2013	positive	positive	positive	negative	negative	negative
Cow 337	Hérault	30th September 2013	positive	positive	positive	negative	negative	negative
Cow 338	Hérault	30th September 2013	positive	positive	positive	negative	negative	negative
Cow 339	Hérault	30th September 2013	positive	positive	positive	negative	negative	negative
Cow 340	Hérault	30th September 2013	positive	positive	positive	negative	negative	negative
Cow 341	Hérault	30th September 2013	positive	positive	positive	negative	negative	negative
Cow 342	Hérault	30th September 2013	positive	positive	positive	negative	negative	negative
Cow 343	Hérault	30th September 2013	positive	positive	positive	negative	negative	negative
Cow 344	Hérault	30th September 2013	negative	negative	negative	not tested
Cow 345	Hérault	30th September 2013	positive	positive	positive	negative	negative	negative
Cow 346	Hérault	30th September 2013	positive	positive	positive	negative	negative	negative
Cow 347	Hérault	30th September 2013	positive	positive	positive	negative	negative	negative
Cow 348	Hérault	30th September 2013	positive	positive	positive	negative	negative	negative
Cow 349	Hérault	30th September 2013	positive	positive	positive	negative	negative	negative
Cow 350	Hérault	30th September 2013	positive	positive	positive	negative	negative	negative
Cow 351	Hérault	30th September 2013	positive	positive	positive	negative	negative	negative
Cow 352	Hérault	30th September 2013	positive	positive	positive	negative	negative	negative
Cow 353	Hérault	30th September 2013	positive	positive	positive	negative	negative	negative
Cow 354	Hérault	30th September 2013	positive	positive	positive	negative	negative	negative
Cow 355	Hérault	30th September 2013	positive	positive	positive	negative	negative	negative
Cow 356	Hérault	30th September 2013	positive	positive	positive	negative	negative	negative
Cow 357	Hérault	30th September 2013	positive	positive	positive	negative	negative	negative
Cow 358	Hérault	30th September 2013	positive	positive	positive	negative	negative	negative
Cow 359	Hérault	30th September 2013	positive	positive	positive	negative	negative	negative
Cow 360	Hérault	30th September 2013	positive	positive	positive	negative	negative	negative
Cow 361	Hérault	30th September 2013	positive	positive	positive	negative	negative	negative
Cow 362	Hérault	30th September 2013	positive	positive	positive	negative	negative	negative
Cow 363	Hérault	30th September 2013	positive	positive	positive	negative	negative	negative
Cow 364	Hérault	30th September 2013	positive	positive	positive	negative	negative	negative
Cow 365	Hérault	24th September 2013	positive	positive	positive	negative	negative	negative
Cow 366	Hérault	24th September 2013	positive	positive	positive	negative	negative	negative
Cow 367	Hérault	24th September 2013	positive	positive	positive	negative	negative	negative
Cow 368	Hérault	24th September 2013	positive	positive	positive	negative	negative	negative
Cow 369	Hérault	24th September 2013	positive	positive	positive	negative	negative	negative
Cow 370	Hérault	24th September 2013	positive	positive	positive	negative	negative	negative
Cow 371	Hérault	24th September 2013	positive	positive	positive	negative	negative	negative
Cow 372	Hérault	24th September 2013	positive	positive	positive	negative	negative	negative
Cow 373	Hérault	24th September 2013	positive	positive	positive	negative	negative	negative
Cow 374	Hérault	24th September 2013	positive	positive	positive	negative	negative	negative
Cow 375	Hérault	24th September 2013	positive	positive	positive	negative	negative	negative
Cow 376	Hérault	24th September 2013	positive	positive	positive	negative	negative	negative
Cow 377	Hérault	24th September 2013	positive	positive	positive	negative	negative	negative
Cow 378	Hérault	24th September 2013	positive	positive	positive	negative	negative	negative
Cow 379	Hérault	24th September 2013	positive	positive	positive	negative	negative	negative
Cow 380	Hérault	24th September 2013	positive	positive	positive	negative	negative	negative
Cow 381	Hérault	24th September 2013	positive	positive	positive	negative	negative	negative
Cow 382	Hérault	24th September 2013	positive	positive	positive	negative	negative	negative
Cow 383	Hérault	24th September 2013	positive	positive	positive	negative	negative	negative
Cow 384	Hérault	24th September 2013	positive	positive	positive	negative	negative	negative
Cow 385	Hérault	24th September 2013	positive	positive	positive	negative	negative	negative
Cow 386	Hérault	24th September 2013	positive	positive	positive	negative	negative	negative
Cow 387	Hérault	24th September 2013	positive	positive	positive	negative	negative	negative
Cow 388	Hérault	24th September 2013	positive	positive	positive	negative	negative	negative
Cow 389	Hérault	24th September 2013	positive	positive	positive	negative	negative	negative
Cow 390	Hérault	24th September 2013	positive	positive	positive	negative	negative	negative
Cow 391	Hérault	24th September 2013	negative	negative	negative	not tested
Cow 392	Hérault	24th September 2013	positive	positive	positive	negative	negative	negative
Cow 393	Hérault	24th September 2013	positive	positive	positive	negative	negative	negative
Cow 394	Hérault	24th September 2013	positive	positive	positive	negative	negative	negative
Cow 395	Hérault	24th September 2013	positive	positive	positive	negative	negative	negative
Cow 396	Hérault	24th September 2013	positive	positive	positive	negative	negative	negative
Cow 397	Hérault	24th September 2013	positive	positive	positive	negative	negative	negative
Cow 398	Hérault	24th September 2013	positive	positive	positive	negative	negative	negative
Cow 399	Hérault	24th September 2013	positive	positive	positive	negative	negative	negative
Cow 400	Hérault	24th September 2013	positive	positive	positive	negative	negative	negative
Cow 401	Hérault	24th September 2013	positive	positive	positive	negative	negative	negative
Cow 402	Hérault	24th September 2013	positive	positive	positive	negative	negative	negative
Cow 403	Hérault	24th September 2013	positive	positive	positive	negative	negative	negative
Cow 404	Hérault	24th September 2013	positive	positive	positive	negative	negative	negative
Cow 405	Hérault	24th September 2013	positive	positive	positive	negative	negative	negative
Cow 406	Hérault	24th September 2013	positive	positive	positive	negative	negative	negative
Cow 407	Hérault	24th September 2013	positive	positive	positive	negative	negative	negative
Cow 408	Hérault	24th September 2013	positive	positive	positive	negative	negative	negative
Cow 409	Hérault	24th September 2013	positive	positive	positive	negative	negative	negative
Cow 410	Hérault	24th September 2013	positive	positive	positive	negative	negative	negative
Cow 411	Hérault	24th September 2013	positive	positive	positive	negative	negative	negative
Cow 412	Hérault	24th September 2013	positive	positive	positive	negative	negative	negative
Cow 413	Hérault	24th September 2013	positive	positive	positive	negative	negative	negative
Cow 414	Hérault	24th September 2013	positive	positive	positive	negative	negative	negative
Cow 415	Hérault	24th September 2013	positive	positive	positive	negative	negative	negative
Cow 416	Hérault	24th September 2013	positive	positive	positive	negative	negative	negative
Cow 417	Hérault	24th September 2013	positive	positive	positive	negative	negative	negative
Cow 418	Hérault	24th September 2013	positive	positive	positive	negative	negative	negative
Cow 419	Hérault	24th September 2013	positive	positive	positive	negative	negative	negative
Cow 420	Hérault	24th September 2013	positive	positive	positive	negative	negative	negative
Cow 421	Hérault	24th September 2013	positive	positive	positive	negative	negative	negative
Cow 422	Hérault	24th September 2013	positive	positive	positive	negative	negative	negative
Cow 423	Hérault	24th September 2013	positive	positive	positive	negative	negative	negative
Cow 424	Hérault	24th September 2013	positive	positive	positive	negative	negative	negative
Cow 425	Hérault	24th September 2013	positive	positive	positive	negative	negative	negative
Cow 426	Hérault	24th September 2013	positive	positive	positive	negative	negative	negative
Cow 427	Hérault	24th September 2013	positive	positive	positive	negative	negative	negative
Cow 428	Hérault	24th September 2013	positive	positive	positive	negative	negative	negative
Cow 429	Hérault	24th September 2013	positive	positive	positive	negative	negative	negative
Cow 430	Hérault	24th September 2013	positive	positive	positive	negative	negative	negative
Cow 431	Hérault	24th September 2013	positive	positive	positive	negative	negative	negative
Cow 432	Hérault	24th September 2013	positive	positive	positive	negative	negative	negative
Cow 433	Hérault	24th September 2013	positive	positive	positive	negative	negative	negative
Cow 434	Hérault	24th September 2013	positive	positive	positive	negative	negative	negative
Cow 435	Hérault	24th September 2013	positive	positive	positive	negative	negative	negative
Cow 436	Hérault	24th September 2013	positive	positive	positive	negative	negative	negative
Cow 437	Hérault	10th October 2013	positive	positive	positive	negative	negative	negative
Cow 438	Hérault	10th October 2013	positive	positive	positive	negative	negative	negative
Cow 439	Hérault	10th October 2013	positive	positive	positive	negative	negative	negative
Cow 440	Hérault	10th October 2013	positive	positive	positive	negative	negative	negative
Cow 441	Hérault	10th October 2013	positive	positive	positive	negative	negative	negative
Cow 442	Hérault	10th October 2013	positive	positive	positive	negative	negative	negative
Cow 443	Hérault	10th October 2013	positive	positive	positive	negative	negative	negative
Cow 444	Hérault	10th October 2013	positive	positive	positive	negative	negative	negative
Cow 445	Hérault	10th October 2013	positive	positive	positive	negative	negative	negative
Cow 446	Hérault	22nd November 2013	positive	positive	positive	negative	negative	negative
Cow 447	Hérault	22nd November 2013	positive	positive	positive	negative	negative	negative
Cow 448	Hérault	22nd November 2013	positive	positive	positive	negative	negative	negative
Cow 449	Hérault	22nd November 2013	positive	positive	positive	negative	negative	negative
Cow 450	Hérault	22nd November 2013	positive	positive	positive	negative	negative	negative
Cow 451	Hérault	22nd November 2013	positive	positive	positive	negative	negative	negative
Cow 452	Hérault	22nd November 2013	positive	positive	positive	negative	negative	negative
Cow 453	Hérault	22nd November 2013	positive	positive	positive	negative	negative	negative
Cow 454	Hérault	22nd November 2013	positive	positive	positive	negative	negative	negative
Cow 455	Hérault	22nd November 2013	positive	positive	positive	negative	negative	negative
Cow 456	Hérault	22nd November 2013	positive	positive	positive	negative	negative	negative
Cow 457	Hérault	22nd November 2013	positive	positive	positive	negative	negative	negative
Cow 458	Hérault	22nd November 2013	positive	positive	positive	negative	negative	negative
Cow 459	Hérault	22nd November 2013	positive	positive	positive	negative	negative	negative
Cow 460	Hérault	22nd November 2013	positive	positive	positive	negative	negative	negative
Cow 461	Hérault	22nd November 2013	positive	positive	positive	negative	negative	negative
Cow 462	Hérault	22nd November 2013	positive	positive	positive	negative	negative	negative
Cow 463	Hérault	22nd November 2013	positive	positive	positive	negative	negative	negative
Cow 464	Hérault	22nd November 2013	positive	positive	positive	negative	negative	negative
Cow 465	Hérault	22nd November 2013	positive	positive	positive	negative	negative	negative
Cow 466	Hérault	22nd November 2013	positive	positive	positive	negative	negative	negative
Cow 467	Hérault	22nd November 2013	positive	positive	positive	negative	negative	negative
Cow 468	Hérault	22nd November 2013	positive	positive	positive	negative	negative	negative
Cow 469	Hérault	22nd November 2013	positive	positive	positive	negative	negative	negative
Cow 470	Hérault	22nd November 2013	positive	positive	positive	negative	negative	negative
Cow 471	Hérault	22nd November 2013	positive	positive	positive	negative	negative	negative
Cow 472	Hérault	22nd November 2013	positive	positive	positive	negative	negative	negative
Cow 473	Hérault	22nd November 2013	positive	positive	positive	negative	negative	negative
Cow 474	Hérault	22nd November 2013	positive	positive	positive	negative	negative	negative
Cow 475	Hérault	22nd November 2013	positive	positive	positive	negative	negative	negative
Cow 476	Hérault	22nd November 2013	positive	positive	positive	negative	negative	negative
Cow 477	Hérault	22nd November 2013	positive	positive	positive	negative	negative	negative
Cow 478	Hérault	22nd November 2013	positive	positive	positive	negative	negative	negative
Cow 479	Hérault	22nd November 2013	positive	positive	positive	negative	negative	negative
Cow 480	Hérault	22nd November 2013	positive	positive	positive	negative	negative	negative
Cow 481	Hérault	22nd November 2013	positive	positive	positive	negative	negative	negative
Cow 482	Hérault	22nd November 2013	positive	positive	positive	negative	negative	negative
Cow 483	Hérault	22nd November 2013	positive	positive	positive	negative	negative	negative
Cow 484	Hérault	22nd November 2013	positive	positive	positive	negative	negative	negative
Cow 485	Hérault	22nd November 2013	positive	positive	positive	negative	negative	negative
Cow 486	Hérault	22nd November 2013	positive	positive	positive	negative	negative	negative
Cow 487	Hérault	22nd November 2013	positive	positive	positive	negative	negative	negative
Cow 488	Hérault	22nd November 2013	positive	positive	positive	negative	negative	negative
Cow 489	Hérault	22nd November 2013	positive	positive	positive	negative	negative	negative
Cow 490	Hérault	22nd November 2013	positive	positive	positive	negative	negative	negative
Cow 491	Hérault	22nd November 2013	positive	positive	positive	negative	negative	negative
Cow 492	Hérault	22nd November 2013	positive	positive	positive	negative	negative	negative
Cow 493	Hérault	28th January 2014	positive	positive	positive	negative	negative	negative
Cow 494	Hérault	28th January 2014	positive	positive	positive	negative	negative	negative
Cow 495	Hérault	28th January 2014	positive	positive	positive	negative	negative	negative
Cow 496	Hérault	28th January 2014	positive	positive	positive	negative	negative	negative
Cow 497	Hérault	28th January 2014	positive	positive	positive	negative	negative	negative
Cow 498	Hérault	28th January 2014	positive	positive	positive	negative	negative	negative
Cow 499	Hérault	28th January 2014	positive	positive	positive	negative	negative	negative
Cow 500	Hérault	28th January 2014	positive	positive	positive	negative	negative	negative
Cow 501	Hérault	28th January 2014	positive	positive	positive	negative	negative	negative
Cow 502	Hérault	28th January 2014	positive	positive	positive	negative	negative	negative
Cow 503	Hérault	28th January 2014	positive	positive	positive	negative	negative	negative
Cow 504	Hérault	28th January 2014	positive	positive	positive	negative	negative	negative
Cow 505	Hérault	28th January 2014	positive	positive	positive	negative	negative	negative
Cow 506	Hérault	28th January 2014	positive	positive	positive	negative	negative	negative
Cow 507	Hérault	28th January 2014	positive	positive	positive	negative	negative	negative
Cow 508	Hérault	28th January 2014	positive	positive	positive	negative	negative	negative
Cow 509	Hérault	28th January 2014	positive	positive	positive	negative	negative	negative
Cow 510	Hérault	28th January 2014	positive	positive	positive	negative	negative	negative
Cow 511	Hérault	28th January 2014	positive	positive	positive	negative	negative	negative
Cow 512	Hérault	3rd December 2013	positive	positive	positive	negative	negative	negative
Cow 513	Hérault	3rd December 2013	positive	positive	positive	negative	negative	negative
Cow 514	Hérault	3rd December 2013	positive	positive	positive	negative	negative	negative
Cow 515	Hérault	3rd December 2013	positive	positive	positive	negative	negative	negative
Cow 516	Hérault	3rd December 2013	positive	positive	positive	negative	negative	negative
Cow 517	Hérault	3rd December 2013	positive	positive	positive	negative	negative	negative
Cow 518	Hérault	3rd December 2013	positive	positive	positive	negative	negative	negative
Cow 519	Hérault	3rd December 2013	positive	positive	positive	negative	negative	negative
Cow 520	Hérault	3rd December 2013	positive	positive	positive	negative	negative	negative
Cow 521	Hérault	3rd December 2013	positive	positive	positive	negative	negative	negative
Cow 522	Hérault	3rd December 2013	positive	positive	positive	negative	negative	negative
Cow 523	Hérault	3rd December 2013	positive	positive	positive	negative	negative	negative
Cow 524	Hérault	3rd December 2013	positive	positive	positive	negative	negative	negative
Cow 525	Hérault	3rd December 2013	positive	positive	positive	negative	negative	negative
Cow 526	Hérault	3rd December 2013	positive	positive	positive	negative	negative	negative
Cow 527	Hérault	3rd December 2013	positive	positive	positive	negative	negative	negative
Cow 528	Hérault	21st November 2013	positive	positive	positive	negative	negative	negative
Cow 529	Hérault	21st November 2013	positive	positive	positive	negative	negative	negative
Cow 530	Hérault	21st November 2013	positive	positive	positive	negative	negative	negative
Cow 531	Hérault	21st November 2013	positive	positive	positive	negative	negative	negative
Cow 532	Hérault	21st November 2013	positive	positive	positive	negative	negative	negative
Cow 533	Hérault	21st November 2013	positive	positive	positive	negative	negative	negative
Cow 534	Hérault	21st November 2013	positive	positive	positive	negative	negative	negative
Cow 535	Hérault	21st November 2013	positive	positive	positive	negative	negative	negative
Cow 536	Hérault	21st November 2013	positive	positive	positive	negative	negative	negative
Cow 537	Hérault	21st November 2013	positive	positive	positive	negative	negative	negative
Cow 538	Hérault	21st November 2013	positive	positive	positive	negative	negative	negative
Cow 539	Hérault	21st November 2013	positive	positive	positive	negative	negative	negative
Cow 540	Gard	Unknown	positive	positive	positive	negative	negative	negative
Cow 541	Gard	Unknown	positive	positive	positive	negative	negative	negative
Cow 542	Gard	Unknown	positive	positive	positive	negative	negative	negative
Cow 543	Gard	Unknown	positive	positive	positive	negative	negative	negative
Cow 544	Gard	Unknown	positive	positive	positive	negative	negative	negative
Cow 545	Gard	Unknown	positive	positive	positive	negative	negative	negative
Cow 546	Gard	Unknown	positive	positive	positive	negative	negative	negative
Cow 547	Gard	Unknown	positive	positive	positive	negative	negative	negative
Cow 548	Gard	Unknown	positive	positive	positive	negative	negative	negative
Cow 549	Gard	Unknown	positive	positive	positive	negative	negative	negative
Cow 550	Gard	Unknown	positive	positive	positive	negative	negative	negative
Cow 551	Gard	Unknown	positive	positive	positive	negative	negative	negative
Cow 552	Gard	Unknown	positive	positive	positive	negative	negative	negative
Cow 553	Gard	Unknown	positive	positive	positive	negative	negative	negative
Cow 554	Gard	Unknown	positive	positive	positive	negative	negative	negative
Cow 555	Gard	Unknown	positive	positive	positive	negative	negative	negative
Cow 556	Gard	Unknown	positive	positive	positive	negative	negative	negative
Cow 557	Gard	Unknown	positive	positive	positive	negative	negative	negative
Cow 558	Gard	Unknown	positive	positive	positive	negative	negative	negative
Cow 559	Gard	Unknown	positive	positive	positive	negative	negative	negative
Cow 560	Gard	Unknown	positive	positive	positive	negative	negative	negative
Cow 561	Gard	Unknown	positive	positive	positive	negative	negative	negative
Cow 562	Gard	Unknown	positive	positive	positive	negative	negative	negative
Cow 563	Gard	Unknown	positive	positive	positive	negative	negative	negative
Cow 564	Gard	Unknown	positive	positive	positive	negative	negative	negative
Cow 565	Gard	Unknown	positive	positive	positive	negative	negative	negative
Cow 566	Gard	Unknown	positive	positive	positive	negative	negative	negative
Cow 567	Gard	Unknown	positive	positive	positive	negative	negative	negative
Cow 568	Gard	Unknown	positive	positive	positive	negative	negative	negative
Cow 569	Gard	Unknown	positive	positive	positive	negative	negative	negative
Cow 570	Gard	Unknown	positive	positive	positive	negative	negative	negative
Cow 571	Gard	Unknown	positive	positive	positive	negative	negative	negative
Cow 572	Gard	Unknown	positive	positive	positive	negative	negative	negative
Cow 573	Gard	Unknown	positive	positive	positive	negative	negative	negative
Cow 574	Gard	Unknown	positive	positive	positive	negative	negative	negative
Cow 575	Gard	Unknown	positive	positive	positive	negative	negative	negative
Cow 576	Gard	Unknown	positive	positive	positive	negative	negative	negative
Cow 577	Gard	Unknown	positive	positive	positive	negative	negative	negative
Cow 578	Gard	Unknown	positive	positive	positive	negative	negative	negative
Cow 579	Gard	Unknown	positive	positive	positive	negative	negative	negative
Cow 580	Gard	Unknown	positive	positive	positive	negative	negative	negative
Cow 581	Gard	Unknown	positive	positive	positive	negative	negative	negative
Cow 582	Gard	Unknown	positive	positive	positive	negative	negative	negative
Cow 583	Gard	Unknown	positive	positive	positive	negative	negative	negative
Cow 584	Gard	Unknown	positive	positive	positive	negative	negative	negative
Cow 585	Gard	Unknown	positive	positive	positive	negative	negative	negative
Cow 586	Gard	Unknown	positive	positive	positive	negative	negative	negative
Cow 587	Gard	Unknown	positive	positive	positive	negative	negative	negative
Cow 588	Gard	Unknown	positive	positive	positive	negative	negative	negative
Cow 589	Gard	Unknown	positive	positive	positive	negative	negative	negative
Cow 590	Gard	Unknown	positive	positive	positive	negative	negative	negative
Cow 591	Gard	Unknown	positive	positive	positive	negative	negative	negative
Cow 592	Gard	Unknown	positive	positive	positive	negative	negative	negative
Cow 593	Gard	Unknown	positive	positive	positive	negative	negative	negative
Cow 594	Gard	Unknown	positive	positive	positive	negative	negative	negative
Cow 595	Gard	Unknown	positive	positive	positive	negative	negative	negative
Cow 596	Gard	Unknown	positive	positive	positive	negative	negative	negative
Cow 597	Gard	Unknown	positive	positive	positive	negative	negative	negative
Cow 598	Gard	Unknown	positive	positive	positive	negative	negative	negative
Cow 599	Gard	Unknown	positive	positive	positive	negative	negative	negative
Cow 600	Gard	Unknown	positive	positive	positive	negative	negative	negative
Cow 601	Gard	Unknown	positive	positive	positive	negative	negative	negative
Cow 602	Gard	Unknown	positive	positive	positive	negative	negative	negative
Cow 603	Gard	Unknown	positive	positive	positive	negative	negative	negative
Cow 604	Gard	Unknown	positive	positive	positive	negative	negative	negative
Cow 605	Gard	Unknown	positive	positive	positive	negative	negative	negative
Cow 606	Gard	Unknown	positive	positive	positive	negative	negative	negative
Cow 607	Gard	Unknown	positive	positive	positive	negative	negative	negative
Cow 608	Gard	Unknown	positive	positive	positive	negative	negative	negative
Cow 609	Gard	Unknown	positive	positive	positive	negative	negative	negative
Cow 610	Gard	Unknown	positive	positive	positive	negative	negative	negative
Cow 611	Gard	Unknown	positive	positive	positive	negative	negative	negative
Cow 612	Gard	Unknown	positive	positive	positive	negative	negative	negative
Cow 613	Gard	Unknown	positive	positive	positive	negative	negative	negative
Cow 614	Gard	Unknown	positive	positive	positive	negative	negative	negative
Cow 615	Gard	Unknown	positive	positive	positive	negative	negative	negative
Cow 616	Gard	Unknown	positive	positive	positive	negative	negative	negative
Cow 617	Gard	Unknown	positive	positive	positive	negative	negative	negative
Cow 618	Gard	Unknown	positive	positive	positive	negative	negative	negative
Cow 619	Gard	Unknown	positive	positive	positive	negative	negative	negative
Cow 620	Gard	Unknown	positive	positive	positive	negative	negative	negative
Cow 621	Gard	Unknown	positive	positive	positive	negative	negative	negative
Cow 622	Gard	Unknown	positive	positive	positive	negative	negative	negative
Cow 623	Gard	Unknown	positive	positive	positive	negative	negative	negative
Cow 624	Gard	Unknown	positive	positive	positive	negative	negative	negative
Cow 625	Gard	Unknown	positive	positive	positive	negative	negative	negative
Cow 626	Gard	Unknown	positive	positive	positive	negative	negative	negative
Cow 627	Gard	Unknown	positive	positive	positive	negative	negative	negative
Cow 628	Gard	Unknown	positive	positive	positive	negative	negative	negative
Cow 629	Gard	Unknown	positive	positive	positive	negative	negative	negative
Cow 630	Gard	Unknown	positive	positive	positive	negative	negative	negative
Cow 631	Gard	Unknown	positive	positive	positive	negative	negative	negative
Cow 632	Gard	Unknown	positive	positive	positive	negative	negative	negative
Cow 633	Gard	Unknown	positive	positive	positive	negative	negative	negative
Cow 634	Gard	Unknown	positive	positive	positive	negative	negative	negative
Cow 635	Gard	Unknown	positive	positive	positive	negative	negative	negative
Cow 636	Gard	Unknown	positive	positive	positive	negative	negative	negative
Cow 637	Gard	Unknown	positive	positive	positive	negative	negative	negative
Cow 638	Gard	Unknown	positive	positive	positive	negative	negative	negative
Cow 639	Gard	Unknown	positive	positive	positive	negative	negative	negative
Cow 640	Gard	Unknown	positive	positive	positive	negative	negative	negative
Cow 641	Gard	Unknown	positive	positive	positive	negative	negative	negative
Cow 642	Gard	Unknown	positive	positive	positive	negative	negative	negative
Cow 643	Gard	Unknown	positive	positive	positive	negative	negative	negative
Cow 644	Gard	Unknown	positive	positive	positive	negative	negative	negative
Cow 645	Gard	Unknown	positive	positive	positive	negative	negative	negative
Cow 646	Gard	Unknown	positive	positive	positive	negative	negative	negative
Cow 647	Gard	Unknown	positive	positive	positive	negative	negative	negative
Cow 648	Gard	Unknown	positive	positive	positive	negative	negative	negative
Cow 649	Gard	Unknown	positive	positive	positive	negative	negative	negative
Cow 650	Gard	Unknown	positive	positive	positive	negative	negative	negative
Cow 651	Gard	Unknown	positive	positive	positive	negative	negative	negative
Cow 652	Gard	Unknown	positive	positive	positive	negative	negative	negative
Cow 653	Gard	Unknown	positive	positive	positive	negative	negative	negative
Cow 654	Gard	Unknown	positive	positive	positive	negative	negative	negative
Cow 655	Gard	Unknown	positive	positive	positive	negative	negative	negative
Cow 656	Gard	Unknown	positive	positive	positive	negative	negative	negative
Cow 657	Gard	Unknown	positive	positive	positive	negative	negative	negative
Cow 658	Gard	Unknown	positive	positive	positive	negative	negative	negative
Cow 659	Gard	Unknown	positive	positive	positive	negative	negative	negative
Cow 660	Gard	Unknown	positive	positive	positive	negative	negative	negative
Cow 661	Gard	Unknown	positive	positive	positive	negative	negative	negative
Cow 662	Gard	Unknown	positive	positive	positive	negative	negative	negative
Cow 663	Gard	Unknown	positive	positive	positive	negative	negative	negative
Cow 664	Gard	Unknown	positive	positive	positive	negative	negative	negative
Cow 665	Gard	Unknown	positive	positive	positive	negative	negative	negative
Cow 666	Gard	Unknown	positive	positive	positive	negative	negative	negative
Cow 667	Gard	Unknown	positive	positive	positive	negative	negative	negative
Cow 668	Gard	Unknown	positive	positive	positive	negative	negative	negative
Cow 669	Gard	Unknown	positive	positive	positive	negative	negative	negative
Cow 670	Gard	Unknown	positive	positive	positive	negative	negative	negative
Cow 671	Gard	Unknown	positive	positive	positive	negative	negative	negative
Cow 672	Gard	Unknown	positive	positive	positive	negative	negative	negative
Cow 673	Gard	Unknown	positive	positive	positive	negative	negative	negative
Cow 674	Gard	Unknown	positive	positive	positive	negative	negative	negative
Cow 675	Gard	Unknown	positive	positive	positive	negative	negative	negative
Cow 676	Gard	Unknown	positive	positive	positive	negative	negative	negative
Cow 677	Gard	Unknown	positive	positive	positive	negative	negative	negative
Cow 678	Gard	Unknown	positive	positive	positive	negative	negative	negative
Cow 679	Gard	Unknown	positive	positive	positive	negative	negative	negative
Cow 680	Gard	Unknown	positive	positive	positive	negative	negative	negative
Cow 681	Gard	Unknown	positive	positive	positive	negative	negative	negative
Cow 682	Gard	Unknown	positive	positive	positive	negative	negative	negative
Cow 683	Gard	Unknown	positive	positive	positive	negative	negative	negative
Cow 684	Gard	Unknown	positive	positive	positive	negative	negative	negative
Cow 685	Gard	Unknown	positive	positive	positive	negative	negative	negative
Cow 686	Gard	Unknown	positive	positive	positive	negative	negative	negative
Cow 687	Gard	Unknown	positive	positive	positive	negative	negative	negative
Cow 688	Gard	Unknown	positive	positive	positive	negative	negative	negative
Cow 689	Gard	Unknown	positive	positive	positive	negative	negative	negative
Cow 690	Gard	Unknown	positive	positive	positive	negative	negative	negative
Cow 691	Gard	Unknown	positive	positive	positive	negative	negative	negative
Cow 692	Gard	Unknown	positive	positive	positive	negative	negative	negative
Cow 693	Gard	Unknown	positive	positive	positive	negative	negative	negative
Cow 694	Gard	Unknown	positive	positive	positive	negative	negative	negative
Cow 695	Gard	Unknown	positive	positive	positive	negative	negative	negative
Cow 696	Gard	Unknown	positive	positive	positive	negative	negative	negative
Cow 697	Gard	Unknown	positive	positive	positive	negative	negative	negative
Cow 698	Gard	Unknown	positive	positive	positive	negative	negative	negative
Cow 699	Gard	Unknown	positive	positive	positive	negative	negative	negative
Cow 700	Gard	Unknown	positive	positive	positive	negative	negative	negative
Cow 701	Gard	Unknown	positive	positive	positive	negative	negative	negative
Cow 702	Gard	Unknown	positive	positive	positive	negative	negative	negative
Cow 703	Gard	Unknown	positive	positive	positive	negative	negative	negative
Cow 704	Gard	Unknown	positive	positive	positive	negative	negative	negative
Cow 705	Gard	Unknown	positive	positive	positive	negative	negative	negative
Cow 706	Gard	Unknown	positive	positive	positive	negative	negative	negative
Cow 707	Gard	Unknown	positive	positive	positive	negative	negative	negative
Cow 708	Gard	Unknown	positive	positive	positive	negative	negative	negative
Cow 709	Gard	Unknown	positive	positive	positive	negative	negative	negative
Cow 710	Gard	Unknown	positive	positive	positive	negative	negative	negative
Cow 711	Hérault	9th October 2014	positive	positive	positive	negative	negative	negative
Cow 712	Hérault	9th October 2014	positive	positive	positive	negative	negative	negative
Cow 713	Hérault	9th October 2014	positive	positive	positive	negative	negative	negative
Cow 714	Hérault	9th October 2014	positive	positive	positive	negative	negative	negative
Cow 715	Hérault	9th October 2014	positive	positive	positive	negative	negative	negative
Cow 716	Hérault	9th October 2014	positive	positive	positive	negative	negative	negative
Cow 717	Hérault	9th October 2014	negative	negative	negative	not tested
Cow 718	Hérault	9th October 2014	positive	positive	positive	negative	negative	negative
Cow 719	Hérault	9th October 2014	positive	positive	positive	negative	negative	negative
Cow 720	Hérault	9th October 2014	positive	positive	positive	negative	negative	negative
Cow 721	Hérault	9th October 2014	positive	positive	positive	negative	negative	negative
Cow 722	Hérault	9th October 2014	positive	positive	positive	negative	negative	negative
Cow 723	Hérault	9th October 2014	positive	positive	positive	negative	negative	negative
Cow 724	Hérault	9th October 2014	positive	positive	positive	negative	negative	negative
Cow 725	Hérault	9th October 2014	positive	positive	positive	negative	negative	negative
Cow 726	Hérault	9th October 2014	positive	positive	positive	negative	negative	negative
Cow 727	Hérault	9th October 2014	positive	positive	positive	negative	negative	negative
Cow 728	Hérault	9th October 2014	positive	positive	positive	negative	negative	negative
Cow 729	Hérault	9th October 2014	positive	positive	positive	negative	negative	negative
Cow 730	Hérault	9th October 2014	positive	positive	positive	negative	negative	negative
Cow 731	Hérault	9th October 2014	positive	positive	positive	negative	negative	negative
Cow 732	Hérault	9th October 2014	positive	positive	positive	negative	negative	negative
Cow 733	Hérault	9th October 2014	positive	positive	positive	negative	negative	negative
Cow 734	Hérault	9th October 2014	positive	positive	positive	negative	negative	negative
Cow 735	Hérault	9th October 2014	positive	positive	positive	negative	negative	negative
Cow 736	Hérault	9th October 2014	positive	positive	positive	negative	negative	negative
Cow 737	Hérault	9th October 2014	positive	positive	positive	negative	negative	negative
Cow 738	Hérault	9th October 2014	positive	positive	positive	negative	negative	negative
Cow 739	Hérault	9th October 2014	positive	positive	positive	negative	negative	negative
Cow 740	Hérault	9th October 2014	positive	positive	positive	negative	negative	negative
Cow 741	Hérault	9th October 2014	positive	positive	positive	negative	negative	negative
Cow 742	Hérault	9th October 2014	positive	positive	positive	negative	negative	negative
Cow 743	Hérault	9th October 2014	positive	positive	positive	negative	negative	negative
Cow 744	Hérault	9th October 2014	positive	positive	positive	negative	negative	negative
Cow 745	Hérault	9th October 2014	positive	positive	positive	negative	negative	negative
Cow 746	Hérault	9th October 2014	positive	positive	positive	negative	negative	negative
Cow 747	Hérault	9th October 2014	positive	positive	positive	negative	negative	negative
Cow 748	Hérault	9th October 2014	positive	positive	positive	negative	negative	negative
Cow 749	Gard	Unknown	positive	positive	positive	negative	negative	negative
Cow 750	Gard	Unknown	positive	positive	positive	negative	negative	negative
Cow 751	Gard	Unknown	positive	positive	positive	negative	negative	negative
Cow 752	Gard	Unknown	positive	positive	positive	negative	negative	negative
Cow 753	Gard	Unknown	positive	positive	positive	negative	negative	negative
Cow 754	Gard	Unknown	positive	positive	positive	negative	negative	negative
Cow 755	Gard	Unknown	positive	positive	positive	negative	negative	negative
Cow 756	Gard	Unknown	positive	positive	positive	negative	negative	negative
Cow 757	Gard	Unknown	positive	positive	positive	negative	negative	negative
Cow 758	Gard	Unknown	positive	positive	positive	negative	negative	negative
Cow 759	Gard	Unknown	positive	positive	positive	negative	negative	negative
Cow 760	Gard	Unknown	positive	positive	positive	negative	negative	negative
Cow 761	Gard	Unknown	positive	positive	positive	negative	negative	negative
Cow 762	Gard	Unknown	positive	positive	positive	negative	negative	negative
Cow 763	Gard	Unknown	positive	positive	positive	negative	negative	negative
Cow 764	Gard	Unknown	positive	positive	positive	negative	negative	negative
Cow 765	Gard	Unknown	positive	positive	positive	negative	negative	negative
Cow 766	Gard	Unknown	positive	positive	positive	negative	negative	negative
Cow 767	Gard	Unknown	positive	positive	positive	negative	negative	negative
Cow 768	Gard	Unknown	positive	positive	positive	negative	negative	negative
Cow 769	Gard	Unknown	positive	positive	positive	negative	negative	negative
Cow 770	Gard	Unknown	positive	positive	positive	negative	negative	negative
Cow 771	Gard	Unknown	positive	positive	positive	negative	negative	negative
Cow 772	Gard	Unknown	positive	positive	positive	negative	negative	negative
Cow 773	Gard	Unknown	positive	positive	positive	negative	negative	negative
Cow 774	Gard	Unknown	positive	positive	positive	negative	negative	negative
Cow 775	Gard	Unknown	positive	positive	positive	negative	negative	negative
Cow 776	Gard	Unknown	positive	positive	positive	negative	negative	negative
Cow 777	Gard	Unknown	positive	positive	positive	negative	negative	negative
Cow 778	Gard	Unknown	positive	positive	positive	negative	negative	negative
Cow 779	Gard	Unknown	positive	positive	positive	negative	negative	negative
Cow 780	Gard	Unknown	positive	positive	positive	negative	negative	negative
Cow 781	Gard	Unknown	positive	positive	positive	negative	negative	negative
Cow 782	Gard	Unknown	positive	positive	positive	negative	negative	negative
Cow 783	Gard	Unknown	positive	positive	positive	negative	negative	negative
Cow 784	Gard	Unknown	positive	positive	positive	negative	negative	negative
Cow 785	Hérault	20th October 2014	positive	positive	positive	negative	negative	negative
Cow 786	Hérault	20th October 2014	positive	positive	positive	negative	negative	negative
Cow 787	Hérault	20th October 2014	positive	positive	positive	negative	negative	negative
Cow 788	Hérault	20th October 2014	positive	positive	positive	negative	negative	negative
Cow 789	Hérault	20th October 2014	positive	positive	positive	negative	negative	negative
Cow 790	Hérault	20th October 2014	positive	positive	positive	negative	negative	negative
Cow 791	Hérault	20th October 2014	positive	positive	positive	negative	negative	negative
Cow 792	Hérault	20th October 2014	positive	positive	positive	negative	negative	negative
Cow 793	Hérault	20th October 2014	positive	positive	positive	negative	negative	negative
Cow 794	Hérault	20th October 2014	positive	positive	positive	negative	negative	negative
Cow 795	Hérault	20th October 2014	positive	positive	positive	negative	negative	negative
Cow 796	Hérault	20th October 2014	positive	positive	positive	negative	negative	negative
Cow 797	Hérault	20th October 2014	positive	positive	positive	negative	negative	negative
Cow 798	Hérault	20th October 2014	positive	positive	positive	negative	negative	negative
Cow 799	Hérault	20th October 2014	positive	positive	positive	negative	negative	negative
Cow 800	Hérault	20th October 2014	positive	positive	positive	negative	negative	negative
Cow 801	Hérault	20th October 2014	positive	positive	positive	negative	negative	negative
Cow 802	Hérault	20th October 2014	positive	positive	positive	negative	negative	negative
Cow 803	Hérault	20th October 2014	positive	positive	positive	negative	negative	negative
Cow 804	Hérault	20th October 2014	positive	positive	positive	negative	negative	negative
Cow 805	Hérault	20th October 2014	positive	positive	positive	negative	negative	negative
Cow 806	Hérault	20th October 2014	positive	positive	positive	negative	negative	negative
Cow 807	Hérault	20th October 2014	positive	positive	positive	negative	negative	negative
Cow 808	Hérault	20th October 2014	positive	positive	positive	negative	negative	negative
Cow 809	Hérault	20th October 2014	positive	positive	positive	negative	negative	negative
Cow 810	Hérault	20th October 2014	positive	positive	positive	negative	negative	negative
Cow 811	Hérault	20th October 2014	positive	positive	positive	negative	negative	negative
Cow 812	Hérault	20th October 2014	positive	positive	positive	negative	negative	negative
Cow 813	Hérault	20th October 2014	positive	positive	positive	negative	negative	negative
Cow 814	Hérault	20th October 2014	positive	positive	positive	negative	negative	negative
Cow 815	Hérault	20th October 2014	positive	positive	positive	negative	negative	negative
Cow 816	Hérault	20th October 2014	positive	positive	positive	negative	negative	negative
Cow 817	Hérault	20th October 2014	positive	positive	positive	negative	negative	negative
Cow 818	Hérault	20th October 2014	positive	positive	positive	negative	negative	negative
Cow 819	Hérault	20th October 2014	positive	positive	positive	negative	negative	negative
Cow 820	Hérault	20th October 2014	positive	positive	positive	negative	negative	negative
Cow 821	Hérault	20th October 2014	positive	positive	positive	negative	negative	negative
Cow 822	Hérault	20th October 2014	positive	positive	positive	negative	negative	negative
Cow 823	Hérault	20th October 2014	positive	positive	positive	negative	negative	negative
Cow 824	Hérault	20th October 2014	positive	positive	positive	negative	negative	negative
Cow 825	Hérault	20th October 2014	positive	positive	positive	negative	negative	negative
Cow 826	Hérault	20th October 2014	positive	positive	positive	negative	negative	negative
Cow 827	Hérault	3rd November 2014	positive	positive	positive	negative	negative	negative
Cow 828	Hérault	3rd November 2014	positive	positive	positive	negative	negative	negative
Cow 829	Hérault	3rd November 2014	positive	positive	positive	negative	negative	negative
Cow 830	Hérault	3rd November 2014	positive	positive	positive	negative	negative	negative
Cow 831	Hérault	3rd November 2014	positive	positive	positive	negative	negative	negative
Cow 832	Hérault	3rd November 2014	positive	positive	positive	negative	negative	negative
Cow 833	Hérault	3rd November 2014	positive	positive	positive	negative	negative	negative
Cow 834	Hérault	3rd November 2014	positive	positive	positive	negative	negative	negative
Cow 835	Hérault	3rd November 2014	positive	positive	positive	negative	negative	negative
Cow 836	Hérault	3rd November 2014	positive	positive	positive	negative	negative	negative
Cow 837	Hérault	15th October 2015	positive	positive	positive	negative	negative	negative
Cow 838	Hérault	15th October 2015	positive	positive	positive	negative	negative	negative
Cow 839	Hérault	15th October 2015	positive	positive	positive	negative	negative	negative
Cow 840	Hérault	15th October 2015	positive	positive	positive	negative	negative	negative
Cow 841	Hérault	15th October 2015	positive	positive	positive	negative	negative	negative
Cow 842	Hérault	15th October 2015	positive	positive	positive	negative	negative	negative
Cow 843	Hérault	15th October 2015	positive	positive	positive	negative	negative	negative
Cow 844	Hérault	15th October 2015	positive	positive	positive	negative	negative	negative
Cow 845	Hérault	15th October 2015	positive	positive	positive	negative	negative	negative
Cow 846	Hérault	15th October 2015	positive	positive	positive	negative	negative	negative
Cow 847	Hérault	15th October 2015	positive	positive	positive	negative	negative	negative
Cow 848	Hérault	15th October 2015	positive	positive	positive	negative	negative	negative
Cow 849	Hérault	15th October 2015	positive	positive	positive	negative	negative	negative
Cow 850	Hérault	15th October 2015	positive	positive	positive	negative	negative	negative
Cow 851	Hérault	15th October 2015	positive	positive	positive	negative	negative	negative
Cow 852	Hérault	15th October 2015	positive	positive	positive	negative	negative	negative
Cow 853	Hérault	15th October 2015	positive	positive	positive	negative	negative	negative
Cow 854	Hérault	15th October 2015	positive	positive	positive	negative	negative	negative
Cow 855	Hérault	15th October 2015	positive	positive	positive	negative	negative	negative
Cow 856	Hérault	15th October 2015	positive	positive	positive	negative	negative	negative
Cow 857	Hérault	15th October 2015	positive	positive	positive	negative	negative	negative
Cow 858	Hérault	15th October 2015	positive	positive	positive	negative	negative	negative
Cow 859	Hérault	15th October 2015	positive	positive	positive	negative	negative	negative
Cow 860	Hérault	15th October 2015	positive	positive	positive	negative	negative	negative
Cow 861	Hérault	15th October 2015	positive	positive	positive	negative	negative	negative
Cow 862	Hérault	15th October 2015	positive	positive	positive	negative	negative	negative
Cow 863	Hérault	15th October 2015	positive	positive	positive	negative	negative	negative
Cow 864	Hérault	15th October 2015	positive	positive	positive	negative	negative	negative
Cow 865	Hérault	15th October 2015	positive	positive	positive	negative	negative	negative
Cow 866	Hérault	15th October 2015	positive	positive	positive	negative	negative	negative
Cow 867	Hérault	15th October 2015	positive	positive	positive	negative	negative	negative
Cow 868	Hérault	15th October 2015	positive	positive	positive	negative	negative	negative
Cow 869	Hérault	15th October 2015	positive	positive	positive	negative	negative	negative
Cow 870	Hérault	15th October 2015	positive	positive	positive	negative	negative	negative
Cow 871	Hérault	15th October 2015	positive	positive	positive	negative	negative	negative
Cow 872	Hérault	15th October 2015	positive	positive	positive	negative	negative	negative
Cow 873	Hérault	15th October 2015	positive	positive	positive	negative	negative	negative
Cow 874	Hérault	15th October 2015	positive	positive	positive	negative	negative	negative
Cow 875	Hérault	15th October 2015	positive	positive	positive	negative	negative	negative
Cow 876	Hérault	15th October 2015	positive	positive	positive	negative	negative	negative
Cow 877	Hérault	15th October 2015	positive	positive	positive	negative	negative	negative
Cow 878	Hérault	15th October 2015	positive	positive	positive	negative	negative	negative
Cow 879	Hérault	15th October 2015	positive	positive	positive	negative	negative	negative
Cow 880	Hérault	15th October 2015	positive	positive	positive	negative	negative	negative
Cow 881	Hérault	15th October 2015	positive	positive	positive	negative	negative	negative
Cow 882	Hérault	15th October 2015	positive	positive	positive	negative	negative	negative
Cow 883	Hérault	15th October 2015	positive	positive	positive	negative	negative	negative
Cow 884	Hérault	15th October 2015	positive	positive	positive	negative	negative	negative
Cow 885	Hérault	15th October 2015	positive	positive	positive	negative	negative	negative
Cow 886	Hérault	15th October 2015	positive	positive	positive	negative	negative	negative
Cow 887	Hérault	15th October 2015	positive	positive	positive	negative	negative	negative
Cow 888	Hérault	15th October 2015	positive	positive	positive	negative	negative	negative
Cow 889	Hérault	15th October 2015	positive	positive	positive	negative	negative	negative
Cow 890	Hérault	15th October 2015	positive	positive	positive	negative	negative	negative
Cow 891	Hérault	15th October 2015	positive	positive	positive	negative	negative	negative
Cow 892	Hérault	15th October 2015	positive	positive	positive	negative	negative	negative
Cow 893	Hérault	15th October 2015	positive	positive	positive	negative	negative	negative
Cow 894	Hérault	15th October 2015	positive	positive	positive	negative	negative	negative
Cow 895	Hérault	15th October 2015	positive	positive	positive	negative	negative	negative
Cow 896	Hérault	15th October 2015	positive	positive	positive	negative	negative	negative
Cow 897	Hérault	15th October 2015	positive	positive	positive	negative	negative	negative
Cow 898	Hérault	15th October 2015	positive	positive	positive	negative	negative	negative
Cow 899	Hérault	15th October 2015	positive	positive	positive	negative	negative	negative
Cow 900	Hérault	15th October 2015	positive	positive	positive	negative	negative	negative
Cow 901	Hérault	15th October 2015	positive	positive	positive	negative	negative	negative
Cow 902	Hérault	15th October 2015	positive	positive	positive	negative	negative	negative
Cow 903	Hérault	15th October 2015	positive	positive	positive	negative	negative	negative
Cow 904	Hérault	15th October 2015	positive	positive	positive	negative	negative	negative
Cow 905	Hérault	15th October 2015	positive	positive	positive	negative	negative	negative
Cow 906	Hérault	15th October 2015	positive	positive	positive	negative	negative	negative
Cow 907	Hérault	15th October 2015	positive	positive	positive	negative	negative	negative
Cow 908	Hérault	15th October 2015	positive	positive	positive	negative	negative	negative
Cow 909	Hérault	15th October 2015	positive	positive	positive	negative	negative	negative
Cow 910	Hérault	15th October 2015	positive	positive	positive	negative	negative	negative
Cow 911	Hérault	15th October 2015	positive	positive	positive	negative	negative	negative
Cow 912	Gard	Unknown	positive	positive	positive	negative	negative	negative
Cow 913	Gard	Unknown	positive	positive	positive	negative	negative	negative
Cow 914	Gard	Unknown	positive	positive	positive	negative	negative	negative
Cow 915	Gard	Unknown	positive	positive	positive	negative	negative	negative
Cow 916	Gard	Unknown	positive	positive	positive	negative	negative	negative
Cow 917	Gard	Unknown	positive	positive	positive	negative	negative	negative
Cow 918	Gard	Unknown	positive	positive	positive	negative	negative	negative
Cow 919	Gard	Unknown	positive	positive	positive	negative	negative	negative
Cow 920	Gard	Unknown	positive	positive	positive	negative	negative	negative
Cow 921	Gard	Unknown	positive	positive	positive	negative	negative	negative
Cow 922	Gard	Unknown	positive	positive	positive	negative	negative	negative
Cow 923	Gard	Unknown	positive	positive	positive	negative	negative	negative
Cow 924	Gard	Unknown	positive	positive	positive	negative	negative	negative
Cow 925	Gard	Unknown	positive	positive	positive	negative	negative	negative
Cow 926	Gard	Unknown	positive	positive	positive	negative	negative	negative
Cow 927	Gard	Unknown	positive	positive	positive	negative	negative	negative
Cow 928	Gard	Unknown	positive	positive	positive	negative	negative	negative
Cow 929	Gard	Unknown	positive	positive	positive	negative	negative	negative
Cow 930	Gard	Unknown	positive	positive	positive	negative	negative	negative
Cow 931	Gard	Unknown	positive	positive	positive	negative	negative	negative
Cow 932	Gard	Unknown	positive	positive	positive	negative	negative	negative
Cow 933	Gard	Unknown	positive	positive	positive	negative	negative	negative
Cow 934	Gard	Unknown	positive	positive	positive	negative	negative	negative
Cow 935	Gard	Unknown	positive	positive	positive	negative	negative	negative
Cow 936	Gard	Unknown	positive	positive	positive	negative	negative	negative
Cow 937	Gard	Unknown	positive	positive	positive	negative	negative	negative
Cow 938	Gard	Unknown	positive	positive	positive	negative	negative	negative
Cow 939	Gard	Unknown	positive	positive	positive	negative	negative	negative
Cow 940	Gard	Unknown	positive	positive	positive	negative	negative	negative
Cow 941	Gard	Unknown	positive	positive	positive	negative	negative	negative
Cow 942	Gard	Unknown	positive	positive	positive	negative	negative	negative
Cow 943	Gard	Unknown	positive	positive	positive	negative	negative	negative
Cow 944	Gard	Unknown	positive	positive	positive	negative	negative	negative
Cow 945	Gard	Unknown	positive	positive	positive	negative	negative	negative
Cow 946	Gard	Unknown	positive	positive	positive	negative	negative	negative
Cow 947	Gard	Unknown	positive	positive	positive	negative	negative	negative
Cow 948	Gard	Unknown	positive	positive	positive	negative	negative	negative
Cow 949	Gard	Unknown	positive	positive	positive	negative	negative	negative
Cow 950	Gard	Unknown	positive	positive	positive	negative	negative	negative
Cow 951	Gard	Unknown	positive	positive	positive	negative	negative	negative
Cow 952	Gard	Unknown	positive	positive	positive	negative	negative	negative
Cow 953	Gard	Unknown	positive	positive	positive	negative	negative	negative
Cow 954	Gard	Unknown	positive	positive	positive	negative	negative	negative
Cow 955	Gard	Unknown	positive	positive	positive	negative	negative	negative
Cow 956	Gard	Unknown	positive	positive	positive	negative	negative	negative
Cow 957	Gard	Unknown	positive	positive	positive	negative	negative	negative
Cow 958	Gard	Unknown	positive	positive	positive	negative	negative	negative
Cow 959	Gard	Unknown	positive	positive	positive	negative	negative	negative
Cow 960	Gard	Unknown	positive	positive	positive	negative	negative	negative
Cow 961	Gard	Unknown	positive	positive	positive	negative	negative	negative
Cow 962	Gard	Unknown	positive	positive	positive	negative	negative	negative
Cow 963	Gard	Unknown	positive	positive	positive	negative	negative	negative
Cow 964	Gard	Unknown	positive	positive	positive	negative	negative	negative
Cow 965	Gard	Unknown	positive	positive	positive	negative	negative	negative
Cow 966	Gard	Unknown	positive	positive	positive	negative	negative	negative
Cow 967	Gard	Unknown	positive	positive	positive	negative	negative	negative
Cow 968	Gard	Unknown	positive	positive	positive	negative	negative	negative
Cow 969	Gard	Unknown	positive	positive	positive	negative	negative	negative
Cow 970	Gard	Unknown	positive	positive	positive	negative	negative	negative
Cow 971	Hérault	29th January 2015	positive	positive	positive	negative	negative	negative
Cow 972	Hérault	29th January 2015	positive	positive	positive	negative	negative	negative
Cow 973	Hérault	29th January 2015	positive	positive	positive	negative	negative	negative
Cow 974	Hérault	29th January 2015	positive	positive	positive	negative	negative	negative
Cow 975	Hérault	29th January 2015	positive	positive	positive	negative	negative	negative
Cow 976	Hérault	29th January 2015	positive	positive	positive	negative	negative	negative
Cow 977	Hérault	29th January 2015	positive	positive	positive	negative	negative	negative
Cow 978	Hérault	29th January 2015	positive	positive	positive	negative	negative	negative
Cow 979	Hérault	29th January 2015	positive	positive	positive	negative	negative	negative
Cow 980	Hérault	29th January 2015	positive	positive	positive	negative	negative	negative
Cow 981	Hérault	29th January 2015	positive	positive	positive	negative	negative	negative
Cow 982	Hérault	29th January 2015	positive	positive	positive	negative	negative	negative
Cow 983	Hérault	29th January 2015	positive	positive	positive	negative	negative	negative
Cow 984	Hérault	29th January 2015	positive	positive	positive	negative	negative	negative
Cow 985	Hérault	29th January 2015	positive	positive	positive	negative	negative	negative
Cow 986	Hérault	29th January 2015	positive	positive	positive	negative	negative	negative
Cow 987	Hérault	29th January 2015	positive	positive	positive	negative	negative	negative
Cow 988	Hérault	29th January 2015	positive	positive	positive	negative	negative	negative
Cow 989	Hérault	29th January 2015	positive	positive	positive	negative	negative	negative
Cow 990	Hérault	29th January 2015	positive	positive	positive	negative	negative	negative
Cow 991	Hérault	29th January 2015	positive	positive	positive	negative	negative	negative
Cow 992	Hérault	29th January 2015	positive	positive	positive	negative	negative	negative
Cow 993	Hérault	29th January 2015	positive	positive	positive	negative	negative	negative
Cow 994	Hérault	29th January 2015	positive	positive	positive	negative	negative	negative
Cow 995	Hérault	29th January 2015	positive	positive	positive	negative	negative	negative
Cow 996	Hérault	29th January 2015	positive	positive	positive	negative	negative	negative
Cow 997	Hérault	29th January 2015	positive	positive	positive	negative	negative	negative
Cow 998	Hérault	29th January 2015	positive	positive	positive	negative	negative	negative

## Sheet: Horses
Samples	Date of sampling	real-time PCR gapdh results			real-time PCR msp2 results
		Duplicate 1	Duplicate 2	Conclusion	Duplicate 1	Duplicate 2	Conclusion
Horse 1	March-April 2015	positive	positive	positive	negative	negative	negative
Horse 2	March-April 2015	positive	positive	positive	negative	negative	negative
Horse 3	March-April 2015	positive	positive	positive	negative	negative	negative
Horse 4	March-April 2015	positive	positive	positive	negative	negative	negative
Horse 5	March-April 2015	positive	positive	positive	negative	negative	negative
Horse 6	March-April 2015	positive	positive	positive	negative	negative	negative
Horse 7	March-April 2015	positive	positive	positive	negative	negative	negative
Horse 8	March-April 2015	positive	positive	positive	negative	negative	negative
Horse 9	March-April 2015	positive	positive	positive	negative	negative	negative
Horse 10	March-April 2015	positive	positive	positive	negative	negative	negative
Horse 11	March-April 2015	positive	positive	positive	negative	negative	negative
Horse 12	March-April 2015	positive	positive	positive	negative	negative	negative
Horse 13	March-April 2015	positive	positive	positive	negative	negative	negative
Horse 14	March-April 2015	positive	positive	positive	negative	negative	negative
Horse 15	March-April 2015	positive	positive	positive	negative	negative	negative
Horse 16	March-April 2015	positive	positive	positive	negative	negative	negative
Horse 17	March-April 2015	positive	positive	positive	negative	negative	negative
Horse 18	March-April 2015	positive	positive	positive	negative	negative	negative
Horse 19	March-April 2015	positive	positive	positive	negative	negative	negative
Horse 20	March-April 2015	positive	positive	positive	negative	negative	negative
Horse 21	March-April 2015	positive	positive	positive	negative	negative	negative
Horse 22	March-April 2015	positive	positive	positive	negative	negative	negative
Horse 23	March-April 2015	positive	positive	positive	negative	negative	negative
Horse 24	March-April 2015	positive	positive	positive	negative	negative	negative
Horse 25	March-April 2015	positive	positive	positive	negative	negative	negative
Horse 26	March-April 2015	positive	positive	positive	negative	negative	negative
Horse 27	March-April 2015	positive	positive	positive	negative	negative	negative
Horse 28	March-April 2015	positive	positive	positive	negative	negative	negative
Horse 29	March-April 2015	positive	positive	positive	negative	negative	negative
Horse 30	March-April 2015	positive	positive	positive	negative	negative	negative
Horse 31	March-April 2015	positive	positive	positive	negative	negative	negative
Horse 32	March-April 2015	positive	positive	positive	negative	negative	negative
Horse 33	March-April 2015	positive	positive	positive	negative	negative	negative
Horse 34	March-April 2015	positive	positive	positive	negative	negative	negative
Horse 35	March-April 2015	positive	positive	positive	negative	negative	negative
Horse 36	March-April 2015	positive	positive	positive	negative	negative	negative
Horse 37	March-April 2015	positive	positive	positive	negative	negative	negative
Horse 38	March-April 2015	positive	positive	positive	negative	negative	negative
Horse 39	March-April 2015	positive	positive	positive	negative	negative	negative
Horse 40	March-April 2015	positive	positive	positive	negative	negative	negative
Horse 41	March-April 2015	positive	positive	positive	negative	negative	negative
Horse 42	March-April 2015	positive	positive	positive	negative	negative	negative
Horse 43	March-April 2015	positive	positive	positive	negative	negative	negative
Horse 44	March-April 2015	positive	positive	positive	negative	negative	negative
Horse 45	March-April 2015	positive	positive	positive	negative	negative	negative
Horse 46	March-April 2015	positive	positive	positive	negative	negative	negative
Horse 47	March-April 2015	positive	positive	positive	negative	negative	negative
Horse 48	March-April 2015	positive	positive	positive	negative	negative	negative
Horse 49	March-April 2015	positive	positive	positive	negative	negative	negative
Horse 50	March-April 2015	positive	positive	positive	negative	negative	negative
Horse 51	March-April 2015	positive	positive	positive	negative	negative	negative
Horse 52	March-April 2015	positive	positive	positive	negative	negative	negative
Horse 53	March-April 2015	positive	positive	positive	negative	negative	negative
Horse 54	March-April 2015	positive	positive	positive	negative	negative	negative
Horse 55	March-April 2015	negative	negative	negative	not tested
Horse 56	March-April 2015	positive	positive	positive	negative	negative	negative
Horse 57	March-April 2015	positive	positive	positive	negative	negative	negative
Horse 58	March-April 2015	positive	positive	positive	negative	negative	negative
Horse 59	March-April 2015	positive	positive	positive	negative	negative	negative
Horse 60	March-April 2015	positive	positive	positive	negative	negative	negative
Horse 61	March-April 2015	negative	negative	negative	not tested
Horse 62	March-April 2015	positive	positive	positive	negative	negative	negative
Horse 63	March-April 2015	positive	positive	positive	negative	negative	negative
Horse 64	March-April 2015	positive	positive	positive	negative	negative	negative
Horse 65	March-April 2015	positive	positive	positive	negative	negative	negative
Horse 66	March-April 2015	positive	positive	positive	negative	negative	negative
Horse 67	March-April 2015	positive	positive	positive	negative	negative	negative
Horse 68	March-April 2015	positive	positive	positive	negative	negative	negative
Horse 69	March-April 2015	positive	positive	positive	negative	negative	negative
Horse 70	March-April 2015	positive	positive	positive	negative	negative	negative
Horse 71	March-April 2015	positive	positive	positive	negative	negative	negative
Horse 72	March-April 2015	positive	positive	positive	negative	negative	negative
Horse 73	March-April 2015	positive	positive	positive	negative	negative	negative
Horse 74	March-April 2015	positive	positive	positive	negative	negative	negative
Horse 75	March-April 2015	positive	positive	positive	negative	negative	negative
Horse 76	March-April 2015	positive	positive	positive	negative	negative	negative
Horse 77	March-April 2015	positive	positive	positive	negative	negative	negative
Horse 78	March-April 2015	positive	positive	positive	negative	negative	negative
Horse 79	March-April 2015	positive	positive	positive	negative	negative	negative
Horse 80	March-April 2015	positive	positive	positive	negative	negative	negative
Horse 81	March-April 2015	positive	positive	positive	negative	negative	negative
Horse 82	March-April 2015	positive	positive	positive	negative	negative	negative
Horse 83	March-April 2015	positive	positive	positive	negative	negative	negative
Horse 84	March-April 2015	positive	positive	positive	negative	negative	negative
Horse 85	March-April 2015	positive	positive	positive	negative	negative	negative
Horse 86	March-April 2015	positive	positive	positive	negative	negative	negative
Horse 87	March-April 2015	positive	positive	positive	negative	negative	negative
Horse 88	March-April 2015	positive	positive	positive	negative	negative	negative
Horse 89	March-April 2015	positive	positive	positive	negative	negative	negative
Horse 90	March-April 2015	positive	positive	positive	negative	negative	negative
Horse 91	March-April 2015	positive	positive	positive	negative	negative	negative
Horse 92	March-April 2015	positive	positive	positive	negative	negative	negative
Horse 93	March-April 2015	positive	positive	positive	negative	negative	negative
Horse 94	March-April 2015	positive	positive	positive	negative	negative	negative
Horse 95	March-April 2015	positive	positive	positive	negative	negative	negative
Horse 96	March-April 2015	positive	positive	positive	negative	negative	negative
Horse 97	March-April 2015	positive	positive	positive	negative	negative	negative
Horse 98	March-April 2015	positive	positive	positive	negative	negative	negative
Horse 99	March-April 2015	positive	positive	positive	negative	negative	negative
Horse 100	March-April 2015	positive	positive	positive	negative	negative	negative
Horse 101	March-April 2015	positive	positive	positive	negative	negative	negative
Horse 102	March-April 2015	positive	positive	positive	negative	negative	negative
Horse 103	March-April 2015	positive	positive	positive	negative	negative	negative
Horse 104	March-April 2015	negative	negative	negative	not tested
Horse 105	March-April 2015	negative	negative	negative	not tested
Horse 106	March-April 2015	positive	positive	positive	negative	negative	negative
Horse 107	March-April 2015	positive	positive	positive	negative	negative	negative
Horse 108	March-April 2015	positive	positive	positive	negative	negative	negative
Horse 109	March-April 2015	negative	negative	negative	not tested
Horse 110	March-April 2015	positive	positive	positive	negative	negative	negative
Horse 111	March-April 2015	positive	positive	positive	negative	negative	negative
Horse 112	March-April 2015	negative	negative	negative	negative	negative	negative
Horse 113	March-April 2015	negative	negative	negative	negative	negative	negative
Horse 114	March-April 2015	negative	negative	negative	negative	negative	negative
Horse 115	March-April 2015	negative	negative	negative	negative	negative	negative
Horse 116	March-April 2015	negative	negative	negative	negative	negative	negative
Horse 117	March-April 2015	negative	negative	negative	negative	negative	negative
Horse 118	March-April 2015	negative	negative	negative	negative	negative	negative
Horse 119	March-April 2015	positive	positive	positive	negative	negative	negative
Horse 120	March-April 2015	positive	positive	positive	negative	negative	negative
Horse 121	March-April 2015	positive	positive	positive	negative	negative	negative
Horse 122	March-April 2015	positive	positive	positive	negative	negative	negative
Horse 123	March-April 2015	positive	positive	positive	negative	negative	negative
Horse 124	March-April 2015	positive	positive	positive	negative	negative	negative
Horse 125	March-April 2015	positive	positive	positive	negative	negative	negative
Horse 126	March-April 2015	negative	negative	negative	not tested
Horse 127	March-April 2015	positive	positive	positive	negative	negative	negative
Horse 128	March-April 2015	positive	positive	positive	negative	negative	negative
Horse 129	March-April 2015	positive	positive	positive	negative	negative	negative
Horse 130	March-April 2015	positive	positive	positive	negative	negative	negative
Horse 131	March-April 2015	positive	positive	positive	negative	negative	negative
Horse 132	March-April 2015	negative	negative	negative	not tested
Horse 133	March-April 2015	positive	positive	positive	negative	negative	negative
Horse 134	March-April 2015	positive	positive	positive	negative	negative	negative
Horse 135	March-April 2015	negative	negative	negative	not tested
Horse 136	March-April 2015	positive	positive	positive	negative	negative	negative
Horse 137	March-April 2015	positive	positive	positive	negative	negative	negative
Horse 138	March-April 2015	positive	positive	positive	negative	negative	negative
Horse 139	March-April 2015	positive	positive	positive	negative	negative	negative
Horse 140	March-April 2015	positive	positive	positive	negative	negative	negative
Horse 141	March-April 2015	positive	positive	positive	negative	negative	negative
Horse 142	March-April 2015	positive	positive	positive	negative	negative	negative
Horse 143	March-April 2015	positive	positive	positive	negative	negative	negative
Horse 144	March-April 2015	positive	positive	positive	negative	negative	negative
Horse 145	March-April 2015	positive	positive	positive	negative	negative	negative
Horse 146	March-April 2015	positive	positive	positive	negative	negative	negative
Horse 147	March-April 2015	positive	positive	positive	negative	negative	negative
Horse 148	March-April 2015	positive	positive	positive	negative	negative	negative
Horse 149	March-April 2015	positive	positive	positive	negative	negative	negative
Horse 150	March-April 2015	positive	positive	positive	negative	negative	negative
Horse 151	March-April 2015	positive	positive	positive	negative	negative	negative
Horse 152	March-April 2015	positive	positive	positive	negative	negative	negative
Horse 153	March-April 2015	positive	positive	positive	negative	negative	negative
Horse 154	March-April 2015	positive	positive	positive	negative	negative	negative
Horse 155	March-April 2015	positive	positive	positive	negative	negative	negative
Horse 156	March-April 2015	positive	positive	positive	negative	negative	negative
Horse 157	March-April 2015	positive	positive	positive	negative	negative	negative
Horse 158	March-April 2015	positive	positive	positive	negative	negative	negative
Horse 159	March-April 2015	positive	positive	positive	negative	negative	negative
Horse 160	March-April 2015	positive	positive	positive	negative	negative	negative
Horse 161	March-April 2015	positive	positive	positive	negative	negative	negative
Horse 162	March-April 2015	positive	positive	positive	negative	negative	negative
Horse 163	March-April 2015	positive	positive	positive	negative	negative	negative
Horse 164	March-April 2015	positive	positive	positive	negative	negative	negative
Horse 165	March-April 2015	positive	positive	positive	negative	negative	negative
Horse 166	March-April 2015	positive	positive	positive	negative	negative	negative
Horse 167	March-April 2015	positive	positive	positive	negative	negative	negative
Horse 168	March-April 2015	positive	positive	positive	negative	negative	negative
Horse 169	March-April 2015	positive	positive	positive	negative	negative	negative
Horse 170	March-April 2015	positive	positive	positive	negative	negative	negative
Horse 171	March-April 2015	positive	positive	positive	negative	negative	negative
Horse 172	March-April 2015	positive	positive	positive	negative	negative	negative
Horse 173	March-April 2015	positive	positive	positive	negative	negative	negative
Horse 174	March-April 2015	negative	negative	negative	not tested
Horse 175	March-April 2015	positive	positive	positive	negative	negative	negative
Horse 176	March-April 2015	positive	positive	positive	negative	negative	negative
Horse 177	March-April 2015	positive	positive	positive	negative	negative	negative
Horse 178	March-April 2015	positive	positive	positive	negative	negative	negative
Horse 179	March-April 2015	negative	negative	negative	not tested
Horse 180	March-April 2015	negative	negative	negative	not tested
Horse 181	March-April 2015	positive	positive	positive	negative	negative	negative
Horse 182	March-April 2015	negative	negative	negative	not tested
Horse 183	March-April 2015	negative	negative	negative	not tested
Horse 184	March-April 2015	positive	positive	positive	negative	negative	negative
Horse 185	March-April 2015	positive	positive	positive	negative	negative	negative
Horse 186	March-April 2015	positive	positive	positive	negative	negative	negative
Horse 187	March-April 2015	positive	positive	positive	negative	negative	negative
Horse 188	March-April 2015	positive	positive	positive	negative	negative	negative
Horse 189	March-April 2015	positive	positive	positive	negative	negative	negative
Horse 190	March-April 2015	positive	positive	positive	negative	negative	negative
Horse 191	March-April 2015	positive	positive	positive	negative	negative	negative
Horse 192	March-April 2015	positive	positive	positive	negative	negative	negative
Horse 193	March-April 2015	positive	positive	positive	negative	negative	negative
Horse 194	March-April 2015	positive	positive	positive	negative	negative	negative
Horse 195	March-April 2015	positive	positive	positive	negative	negative	negative
Horse 196	March-April 2015	positive	positive	positive	negative	negative	negative
Horse 197	March-April 2015	negative	negative	negative	not tested
Horse 198	March-April 2015	positive	positive	positive	negative	negative	negative
Horse 199	March-April 2015	positive	positive	positive	negative	negative	negative
Horse 200	March-April 2015	positive	positive	positive	negative	negative	negative
Horse 201	March-April 2015	positive	positive	positive	negative	negative	negative
Horse 202	March-April 2015	positive	positive	positive	negative	negative	negative
Horse 203	March-April 2015	positive	positive	positive	negative	negative	negative
Horse 204	March-April 2015	positive	positive	positive	negative	negative	negative
Horse 205	March-April 2015	positive	positive	positive	negative	negative	negative
Horse 206	March-April 2015	positive	positive	positive	negative	negative	negative
Horse 207	March-April 2015	positive	positive	positive	negative	negative	negative
Horse 208	March-April 2015	positive	positive	positive	negative	negative	negative
Horse 209	March-April 2015	negative	negative	negative	not tested
Horse 210	March-April 2015	positive	positive	positive	negative	negative	negative
Horse 211	March-April 2015	positive	positive	positive	negative	negative	negative
Horse 212	March-April 2015	positive	positive	positive	negative	negative	negative
Horse 213	March-April 2015	negative	negative	negative	not tested
Horse 214	March-April 2015	negative	negative	negative	not tested
Horse 215	March-April 2015	positive	positive	positive	negative	negative	negative
Horse 216	March-April 2015	positive	positive	positive	negative	negative	negative
Horse 217	March-April 2015	positive	positive	positive	negative	negative	negative
Horse 218	March-April 2015	positive	positive	positive	negative	negative	negative
Horse 219	March-April 2015	positive	positive	positive	negative	negative	negative
Horse 220	March-April 2015	positive	positive	positive	negative	negative	negative
Horse 221	March-April 2015	positive	positive	positive	negative	negative	negative
Horse 222	March-April 2015	positive	positive	positive	negative	negative	negative
Horse 223	March-April 2015	positive	positive	positive	negative	negative	negative
Horse 224	March-April 2015	positive	positive	positive	negative	negative	negative
Horse 225	March-April 2015	positive	positive	positive	negative	negative	negative
Horse 226	March-April 2015	negative	negative	negative	not tested
Horse 227	March-April 2015	negative	negative	negative	not tested
Horse 228	March-April 2015	positive	positive	positive	negative	negative	negative
Horse 229	March-April 2015	positive	positive	positive	negative	negative	negative
Horse 230	March-April 2015	positive	positive	positive	negative	negative	negative
Horse 231	March-April 2015	positive	positive	positive	negative	negative	negative
Horse 232	March-April 2015	positive	positive	positive	negative	negative	negative
Horse 233	March-April 2015	positive	positive	positive	negative	negative	negative
Horse 234	March-April 2015	positive	positive	positive	negative	negative	negative
Horse 235	March-April 2015	positive	positive	positive	negative	negative	negative
Horse 236	March-April 2015	positive	positive	positive	negative	negative	negative
Horse 237	March-April 2015	positive	positive	positive	negative	negative	negative
Horse 238	March-April 2015	negative	negative	negative	not tested
Horse 239	March-April 2015	negative	negative	negative	not tested
Horse 240	March-April 2015	negative	negative	negative	not tested
Horse 241	March-April 2015	negative	negative	negative	not tested
Horse 242	March-April 2015	negative	negative	negative	not tested
Horse 243	March-April 2015	negative	negative	negative	not tested
Horse 244	March-April 2015	positive	positive	positive	negative	negative	negative
Horse 245	March-April 2015	positive	positive	positive	negative	negative	negative
Horse 246	March-April 2015	negative	negative	negative	not tested
Horse 247	March-April 2015	positive	positive	positive	negative	negative	negative
Horse 248	March-April 2015	negative	negative	negative	not tested
Horse 249	March-April 2015	negative	negative	negative	not tested
Horse 250	March-April 2015	positive	positive	positive	negative	negative	negative
Horse 251	March-April 2015	positive	positive	positive	negative	negative	negative
Horse 252	March-April 2015	positive	positive	positive	negative	negative	negative
Horse 253	March-April 2015	negative	negative	negative	not tested
Horse 254	March-April 2015	negative	negative	negative	not tested
Horse 255	March-April 2015	negative	negative	negative	not tested
Horse 256	March-April 2015	negative	negative	negative	not tested
Horse 257	March-April 2015	negative	negative	negative	not tested
Horse 258	March-April 2015	positive	positive	positive	negative	negative	negative
Horse 259	March-April 2015	negative	negative	negative	not tested
Horse 260	March-April 2015	negative	negative	negative	not tested
Horse 261	March-April 2015	negative	negative	negative	not tested
Horse 262	March-April 2015	negative	negative	negative	not tested
Horse 263	March-April 2015	positive	positive	positive	negative	negative	negative
Horse 264	March-April 2015	positive	positive	positive	negative	negative	negative
Horse 265	March-April 2015	positive	positive	positive	negative	negative	negative
Horse 266	March-April 2015	positive	positive	positive	negative	negative	negative
Horse 267	March-April 2015	negative	negative	negative	not tested
Horse 268	March-April 2015	negative	negative	negative	not tested
Horse 269	March-April 2015	positive	positive	positive	negative	negative	negative
Horse 270	March-April 2015	positive	positive	positive	negative	negative	negative
Horse 271	March-April 2015	negative	negative	negative	not tested
Horse 272	March-April 2015	positive	positive	positive	negative	negative	negative
Horse 273	March-April 2015	negative	negative	negative	not tested
Horse 274	March-April 2015	negative	negative	negative	not tested
Horse 275	March-April 2015	positive	positive	positive	negative	negative	negative
Horse 276	March-April 2015	negative	negative	negative	not tested
Horse 277	March-April 2015	positive	positive	positive	negative	negative	negative
Horse 278	March-April 2015	positive	positive	positive	negative	negative	negative
Horse 279	March-April 2015	positive	positive	positive	negative	negative	negative
Horse 280	March-April 2015	positive	positive	positive	negative	negative	negative
Horse 281	March-April 2015	positive	positive	positive	negative	negative	negative
Horse 282	March-April 2015	positive	positive	positive	negative	negative	negative
Horse 283	March-April 2015	positive	positive	positive	negative	negative	negative
Horse 284	March-April 2015	positive	positive	positive	negative	negative	negative
Horse 285	March-April 2015	negative	negative	negative	not tested
Horse 286	March-April 2015	positive	positive	positive	negative	negative	negative
Horse 287	March-April 2015	positive	positive	positive	negative	negative	negative
Horse 288	March-April 2015	positive	positive	positive	negative	negative	negative
Horse 289	March-April 2015	positive	positive	positive	negative	negative	negative
Horse 290	March-April 2015	positive	positive	positive	negative	negative	negative
Horse 291	March-April 2015	positive	positive	positive	negative	negative	negative
Horse 292	March-April 2015	positive	positive	positive	negative	negative	negative
Horse 293	March-April 2015	positive	positive	positive	negative	negative	negative
Horse 294	March-April 2015	positive	positive	positive	negative	negative	negative
Horse 295	March-April 2015	negative	negative	negative	not tested
Horse 296	March-April 2015	negative	negative	negative	not tested
Horse 297	March-April 2015	negative	negative	negative	not tested
Horse 298	March-April 2015	positive	positive	positive	negative	negative	negative
Horse 299	March-April 2015	positive	positive	positive	negative	negative	negative
Horse 300	March-April 2015	positive	positive	positive	negative	negative	negative
Horse 301	March-April 2015	positive	positive	positive	negative	negative	negative
Horse 302	March-April 2015	negative	negative	negative	not tested
Horse 303	March-April 2015	negative	negative	negative	not tested
Horse 304	March-April 2015	positive	positive	positive	negative	negative	negative
Horse 305	March-April 2015	positive	positive	positive	negative	negative	negative
Horse 306	March-April 2015	positive	positive	positive	negative	negative	negative
Horse 307	March-April 2015	negative	negative	negative	negative	negative	negative
Horse 308	March-April 2015	negative	negative	negative	negative	negative	negative
Horse 309	March-April 2015	negative	negative	negative	negative	negative	negative
Horse 310	March-April 2015	negative	negative	negative	negative	negative	negative
Horse 311	March-April 2015	positive	positive	positive	negative	negative	negative
Horse 312	March-April 2015	positive	positive	positive	negative	negative	negative
Horse 313	March-April 2015	positive	positive	positive	negative	negative	negative
Horse 314	March-April 2015	negative	negative	negative	not tested
Horse 315	March-April 2015	negative	negative	negative	not tested
Horse 316	March-April 2015	positive	positive	positive	negative	negative	negative
Horse 317	March-April 2015	negative	negative	negative	not tested
Horse 318	March-April 2015	negative	negative	negative	not tested
Horse 319	March-April 2015	negative	negative	negative	not tested
Horse 320	March-April 2015	negative	negative	negative	not tested
Horse 321	March-April 2015	negative	negative	negative	not tested
Horse 322	March-April 2015	positive	positive	positive	negative	negative	negative
Horse 323	March-April 2015	negative	negative	negative	not tested
Horse 324	March-April 2015	negative	negative	negative	not tested
Horse 325	March-April 2015	positive	positive	positive	negative	negative	negative
Horse 326	March-April 2015	positive	positive	positive	negative	negative	negative
Horse 327	March-April 2015	positive	positive	positive	negative	negative	negative
Horse 328	March-April 2015	positive	positive	positive	negative	negative	negative
Horse 329	March-April 2015	positive	positive	positive	negative	negative	negative
Horse 330	March-April 2015	positive	positive	positive	negative	negative	negative
Horse 331	March-April 2015	positive	positive	positive	negative	negative	negative
Horse 332	March-April 2015	positive	positive	positive	negative	negative	negative
Horse 333	March-April 2015	positive	positive	positive	negative	negative	negative
Horse 334	March-April 2015	positive	positive	positive	negative	negative	negative
Horse 335	March-April 2015	positive	positive	positive	negative	negative	negative
Horse 336	March-April 2015	positive	positive	positive	negative	negative	negative
Horse 337	March-April 2015	positive	positive	positive	negative	negative	negative
Horse 338	March-April 2015	positive	positive	positive	negative	negative	negative

## Sheet: Ticks
Samples	Species	Stage	Engorged or not	real-time PCR gapdh results			real-time PCR msp2 results
				Duplicate 1	Duplicate 2	Conclusion	Duplicate 1	Duplicate 2	Conclusion
Tick 1	Dermacentor reticulatus	Adult - female	not engorged	negative	negative	negative	negative	negative	negative
Tick 2	Dermacentor reticulatus	Adult - female	not engorged	positive	positive	positive	negative	negative	negative
Tick 3	Dermacentor reticulatus	Adult - female	not engorged	positive	positive	positive	negative	negative	negative
Tick 4	Dermacentor reticulatus	Adult - male		positive	positive	positive	negative	negative	negative
Tick 5	Dermacentor reticulatus	Adult - male		positive	positive	positive	negative	negative	negative
Tick 6	Haemaphysalis punctata	Adult - female	not engorged	positive	positive	positive	negative	negative	negative
Tick 7	Haemaphysalis punctata	Adult - female	not engorged	positive	positive	positive	negative	negative	negative
Tick 8	Haemaphysalis punctata	Adult - female	not engorged	positive	positive	positive	negative	negative	negative
Tick 9	Haemaphysalis punctata	Adult - female	not engorged	positive	positive	positive	negative	negative	negative
Tick 10	Haemaphysalis punctata	Adult - male		positive	positive	positive	negative	negative	negative
Tick 11	Haemaphysalis punctata	Adult - male		positive	positive	positive	negative	negative	negative
Tick 12	Haemaphysalis punctata	Adult - male		positive	positive	positive	positive	positive	positive
Tick 13	Haemaphysalis punctata	Adult - male		positive	positive	positive	negative	negative	negative
Tick 14	Haemaphysalis punctata	Adult - male		positive	positive	positive	negative	negative	negative
Tick 15	Haemaphysalis punctata	Adult - male		positive	positive	positive	negative	negative	negative
Tick 16	Haemaphysalis punctata	Adult - male		positive	positive	positive	negative	negative	negative
Tick 17	Haemaphysalis punctata	Adult - male		positive	positive	positive	negative	negative	negative
Tick 18	Haemaphysalis punctata	Adult - male		positive	positive	positive	negative	negative	negative
Tick 19	Haemaphysalis punctata	Adult - male		positive	positive	positive	negative	negative	negative
Tick 20	Haemaphysalis punctata	Adult - male		positive	positive	positive	negative	negative	negative
Tick 21	Haemaphysalis punctata	Adult - male		positive	positive	positive	negative	negative	negative
Tick 22	Haemaphysalis punctata	Adult - male		positive	positive	positive	negative	negative	negative
Tick 23	Haemaphysalis punctata	Adult - male		positive	positive	positive	negative	negative	negative
Tick 24	Haemaphysalis punctata	Adult - male		positive	positive	positive	negative	negative	negative
Tick 25	Haemaphysalis punctata	Adult - male		positive	positive	positive	negative	negative	negative
Tick 26	Haemaphysalis sp	Adult - female	engorged	negative	negative	negative	not tested
Tick 27	Haemaphysalis sp	Adult - female	engorged	positive	positive	positive	negative	negative	negative
Tick 28	Haemaphysalis sp	Adult - female	engorged	positive	positive	positive	negative	negative	negative
Tick 29	Haemaphysalis sp	Adult - female	engorged	positive	positive	positive	negative	negative	negative
Tick 30	Rhipicephalus pusillus	Adult - female	not engorged	positive	positive	positive	negative	negative	negative
Tick 31	Rhipicephalus pusillus	Adult - female	not engorged	positive	positive	positive	negative	negative	negative
Tick 32	Rhipicephalus pusillus	Adult - female	not engorged	positive	positive	positive	negative	negative	negative
Tick 33	Rhipicephalus pusillus	Adult - female	not engorged	positive	positive	positive	negative	negative	negative
Tick 34	Rhipicephalus pusillus	Adult - female	not engorged	positive	positive	positive	negative	negative	negative
Tick 35	Rhipicephalus pusillus	Adult - female	not engorged	positive	positive	positive	negative	negative	negative
Tick 36	Rhipicephalus pusillus	Adult - female	not engorged	positive	positive	positive	negative	negative	negative
Tick 37	Rhipicephalus pusillus	Adult - female	not engorged	positive	positive	positive	negative	negative	negative
Tick 38	Rhipicephalus pusillus	Adult - female	not engorged	positive	positive	positive	negative	negative	negative
Tick 39	Rhipicephalus pusillus	Adult - female	not engorged	positive	positive	positive	negative	negative	negative
Tick 40	Rhipicephalus pusillus	Adult - female	not engorged	positive	positive	positive	negative	negative	negative
Tick 41	Rhipicephalus pusillus	Adult - female	not engorged	positive	positive	positive	negative	negative	negative
Tick 42	Rhipicephalus pusillus	Adult - female	not engorged	positive	positive	positive	negative	negative	negative
Tick 43	Rhipicephalus pusillus	Adult - female	not engorged	positive	positive	positive	negative	negative	negative
Tick 44	Rhipicephalus pusillus	Adult - female	not engorged	positive	positive	positive	negative	negative	negative
Tick 45	Rhipicephalus pusillus	Adult - female	not engorged	positive	positive	positive	negative	negative	negative
Tick 46	Rhipicephalus pusillus	Adult - female	not engorged	positive	positive	positive	negative	negative	negative
Tick 47	Rhipicephalus pusillus	Adult - female	not engorged	positive	positive	positive	negative	negative	negative
Tick 48	Rhipicephalus pusillus	Adult - female	not engorged	positive	positive	positive	negative	negative	negative
Tick 49	Rhipicephalus pusillus	Adult - female	not engorged	positive	positive	positive	negative	negative	negative
Tick 50	Rhipicephalus pusillus	Adult - female	not engorged	positive	positive	positive	negative	negative	negative
Tick 51	Rhipicephalus pusillus	Adult - female	not engorged	positive	positive	positive	negative	negative	negative
Tick 52	Rhipicephalus pusillus	Adult - female	not engorged	positive	positive	positive	negative	negative	negative
Tick 53	Rhipicephalus pusillus	Adult - female	not engorged	positive	positive	positive	negative	negative	negative
Tick 54	Rhipicephalus pusillus	Adult - female	not engorged	positive	positive	positive	negative	negative	negative
Tick 55	Rhipicephalus pusillus	Adult - male		positive	positive	positive	negative	negative	negative
Tick 56	Rhipicephalus pusillus	Adult - male		positive	positive	positive	negative	negative	negative
Tick 57	Rhipicephalus pusillus	Adult - male		positive	positive	positive	negative	negative	negative
Tick 58	Rhipicephalus pusillus	Adult - male		positive	positive	positive	negative	negative	negative
Tick 59	Rhipicephalus pusillus	Adult - male		positive	positive	positive	negative	negative	negative
Tick 60	Rhipicephalus pusillus	Adult - male		positive	positive	positive	negative	negative	negative
Tick 61	Rhipicephalus pusillus	Adult - male		positive	positive	positive	negative	negative	negative
Tick 62	Rhipicephalus pusillus	Adult - male		positive	positive	positive	negative	negative	negative
Tick 63	Rhipicephalus pusillus	Adult - male		positive	positive	positive	negative	negative	negative
Tick 64	Rhipicephalus pusillus	Adult - male		positive	positive	positive	negative	negative	negative
Tick 65	Rhipicephalus pusillus	Adult - male		positive	positive	positive	negative	negative	negative
Tick 66	Rhipicephalus pusillus	Adult - male		positive	positive	positive	negative	negative	negative
Tick 67	Rhipicephalus pusillus	Adult - male		positive	positive	positive	negative	negative	negative
Tick 68	Rhipicephalus pusillus	Adult - male		positive	positive	positive	negative	negative	negative
Tick 69	Rhipicephalus pusillus	Adult - male		positive	positive	positive	negative	negative	negative
Tick 70	Rhipicephalus pusillus	Adult - male		positive	positive	positive	negative	negative	negative
Tick 71	Rhipicephalus pusillus	Adult - male		positive	positive	positive	negative	negative	negative
Tick 72	Rhipicephalus pusillus	Adult - male		positive	positive	positive	negative	negative	negative
Tick 73	Rhipicephalus pusillus	Adult - male		positive	positive	positive	negative	negative	negative
Tick 74	Rhipicephalus pusillus	Adult - male		positive	positive	positive	negative	negative	negative
Tick 75	Rhipicephalus pusillus	Adult - male		positive	positive	positive	negative	negative	negative
Tick 76	Rhipicephalus pusillus	Adult - male		positive	positive	positive	positive	positive	positive
Tick 77	Rhipicephalus pusillus	Adult - male		positive	positive	positive	negative	negative	negative
Tick 78	Rhipicephalus pusillus	Adult - male		positive	positive	positive	negative	negative	negative
Tick 79	Rhipicephalus pusillus	Adult - male		positive	positive	positive	negative	negative	negative
Tick 80	Rhipicephalus pusillus	Adult - male		positive	positive	positive	negative	negative	negative
Tick 81	Rhipicephalus pusillus	Adult - male		positive	positive	positive	negative	negative	negative
Tick 82	Rhipicephalus pusillus	Adult - male		positive	positive	positive	negative	negative	negative
Tick 83	Rhipicephalus pusillus	Adult - male		positive	positive	positive	negative	negative	negative
Tick 84	Rhipicephalus pusillus	Adult - male		positive	positive	positive	negative	negative	negative
Tick 85	Rhipicephalus pusillus	Adult - male		positive	positive	positive	negative	negative	negative
Tick 86	Rhipicephalus pusillus	Adult - male		positive	positive	positive	negative	negative	negative
Tick 87	Rhipicephalus sanguineus	Adult - female	not engorged	positive	positive	positive	negative	negative	negative
Tick 88	Rhipicephalus sanguineus	Adult - female	not engorged	positive	positive	positive	negative	negative	negative
Tick 89	Rhipicephalus sanguineus	Adult - female	not engorged	negative	negative	negative	not tested
Tick 90	Rhipicephalus sanguineus	Adult - female	not engorged	positive	positive	positive	negative	negative	negative
Tick 91	Rhipicephalus sanguineus	Adult - female	not engorged	positive	positive	positive	negative	negative	negative
Tick 92	Rhipicephalus sanguineus	Adult - female	not engorged	positive	positive	positive	negative	negative	negative
Tick 93	Rhipicephalus sanguineus	Adult - female	not engorged	positive	positive	positive	negative	negative	negative
Tick 94	Rhipicephalus sanguineus	Adult - female	not engorged	positive	positive	positive	negative	negative	negative
Tick 95	Rhipicephalus sanguineus	Adult - female	not engorged	positive	positive	positive	negative	negative	negative
Tick 96	Rhipicephalus sanguineus	Adult - female	not engorged	positive	positive	positive	negative	negative	negative
Tick 97	Rhipicephalus sanguineus	Adult - female	not engorged	positive	positive	positive	negative	negative	negative
Tick 98	Rhipicephalus sanguineus	Adult - female	not engorged	positive	positive	positive	negative	negative	negative
Tick 99	Rhipicephalus sanguineus	Adult - male		positive	positive	positive	negative	negative	negative
Tick 100	Rhipicephalus sanguineus	Adult - male		positive	positive	positive	negative	negative	negative
Tick 101	Rhipicephalus sanguineus	Adult - male		positive	positive	positive	negative	negative	negative
Tick 102	Rhipicephalus sanguineus	Adult - male		positive	positive	positive	negative	negative	negative
Tick 103	Rhipicephalus sanguineus	Adult - male		positive	positive	positive	negative	negative	negative
Tick 104	Rhipicephalus sanguineus	Adult - male		positive	positive	positive	negative	negative	negative
Tick 105	Rhipicephalus sanguineus	Adult - male		positive	positive	positive	negative	negative	negative
Tick 106	Rhipicephalus turanicus	Adult - male	engorged	positive	positive	positive	negative	negative	negative
Tick 107	Rhipicephalus sp	Adult - female	engorged	negative	negative	negative	not tested
Tick 108	Rhipicephalus sp	Adult - female	engorged	positive	positive	positive	negative	negative	negative
Tick 109	Rhipicephalus sp	Adult - female	engorged	positive	positive	positive	negative	negative	negative
Tick 110	Rhipicephalus sp	Adult - female	engorged	positive	positive	positive	negative	negative	negative
Tick 111	Rhipicephalus sp	Adult - female	engorged	positive	positive	positive	negative	negative	negative
Tick 112	Rhipicephalus sp	Adult - female	not engorged	positive	positive	positive	negative	negative	negative
Tick 113	Rhipicephalus sp	Adult - female	engorged	positive	positive	positive	negative	negative	negative
Tick 114	Rhipicephalus sp	Adult - female	engorged	positive	positive	positive	negative	negative	negative
Tick 115	Rhipicephalus sp	Adult - female	engorged	positive	positive	positive	negative	negative	negative
Tick 116	Rhipicephalus sp	Adult - female	engorged	positive	positive	positive	negative	negative	negative
Tick 117	Rhipicephalus sp	Adult - female	engorged	positive	positive	positive	negative	negative	negative
Tick 118	Rhipicephalus sp	Adult - female	engorged	positive	positive	positive	negative	negative	negative
Tick 119	Rhipicephalus sp	Adult - female	engorged	positive	positive	positive	negative	negative	negative
Tick 120	Rhipicephalus sp	Adult - female	engorged	positive	positive	positive	negative	negative	negative
Tick 121	Rhipicephalus sp	Adult - female	engorged	positive	positive	positive	negative	negative	negative
Tick 122	Rhipicephalus sp	Adult - female	engorged	positive	positive	positive	negative	negative	negative
Tick 123	Rhipicephalus sp	Adult - female	engorged	positive	positive	positive	negative	negative	negative
Tick 124	Rhipicephalus sp	Adult - female	engorged	positive	positive	positive	negative	negative	negative
Tick 125	Rhipicephalus sp	Adult - female	not engorged	positive	positive	positive	negative	negative	negative
Tick 126	Rhipicephalus sp	Adult - female	not engorged	positive	positive	positive	negative	negative	negative
Tick 127	Rhipicephalus sp	Adult - female	engorged	positive	positive	positive	negative	negative	negative
Tick 128	Rhipicephalus sp	Adult - female	not engorged	positive	positive	positive	negative	negative	negative
Tick 129	Rhipicephalus sp	Adult - female	not engorged	positive	positive	positive	negative	negative	negative
Tick 130	Rhipicephalus sp	Adult - female	not engorged	positive	positive	positive	negative	negative	negative
Tick 131	Rhipicephalus sp	Adult - female	engorged	positive	positive	positive	negative	negative	negative
Tick 132	Rhipicephalus sp	Adult - female	engorged	positive	positive	positive	negative	negative	negative
Tick 133	Rhipicephalus sp	Adult - female	engorged	positive	positive	positive	negative	negative	negative
Tick 134	Rhipicephalus sp	Adult - female		positive	positive	positive	negative	negative	negative
Tick 135	Rhipicephalus sp	Adult - male		positive	positive	positive	negative	negative	negative
Tick 136	Rhipicephalus sp	Adult - male		positive	positive	positive	negative	negative	negative
Tick 137	Rhipicephalus sp	Adult - male		positive	positive	positive	negative	negative	negative
Tick 138	Rhipicephalus sp	Adult - male	engorged	positive	positive	positive	negative	negative	negative
Tick 139	Rhipicephalus sp	Nymph	engorged	positive	positive	positive	negative	negative	negative
Tick 140	Rhipicephalus sp	Nymph		positive	positive	positive	negative	negative	negative
